# Supplementary material for: ﻿Phylogenetic studies on the genus Candolleomyces (Psathyrellaceae, Basidiomycota) occurring in the bed of the Indus River, Punjab, Pakistan, reveal three new species
Source: MycoKeys. 2025 Jan 16;112:165–82. doi: 10.3897/mycokeys.112.141766 (PMC11758361; doi:10.3897/mycokeys.112.141766)
Supplement: XML Treatment for Candolleomyces crenatus [file mycokeys.112.141766-treatment1.xml]

<!DOCTYPE tp:taxon-treatment
  PUBLIC "-//TaxonX//DTD Taxonomic Treatment Publishing DTD v0 20100105//EN" "tax-treatment-NSO.dtd">
<tp:taxon-treatment xmlns:tp="http://www.plazi.org/taxpub"><tp:treatment-meta><kwd-group><label>Taxon classification</label><kwd>
                <named-content content-type="kingdom">Fungi</named-content>
              </kwd><kwd>
                <named-content content-type="order">Agaricales</named-content>
              </kwd><kwd>
                <named-content content-type="family">Psathyrellaceae</named-content>
              </kwd></kwd-group><mixed-citation publication-type="journal"><person-group><name><surname>Li</surname><given-names>Qirui</given-names></name><name><surname>Haqnawaz</surname><given-names>Muhammad</given-names></name><name><surname>Niazi</surname><given-names>Abdul Rehman</given-names></name><name><surname>Khalid</surname><given-names>Abdul Nasir</given-names></name></person-group><article-title>﻿Phylogenetic studies on the genus <italic><tp:taxon-name><tp:taxon-name-part taxon-name-part-type="genus" reg="Candolleomyces">Candolleomyces</tp:taxon-name-part></tp:taxon-name></italic> (<tp:taxon-name><tp:taxon-name-part taxon-name-part-type="family">Psathyrellaceae</tp:taxon-name-part></tp:taxon-name>, <tp:taxon-name><tp:taxon-name-part taxon-name-part-type="phylum">Basidiomycota</tp:taxon-name-part></tp:taxon-name>) occurring in the bed of the Indus River, Punjab, Pakistan, reveal three new species</article-title><source>MycoKeys</source><day>16</day><month>01</month><year>2025</year><volume>112</volume><fpage>165</fpage><lpage>182</lpage><pub-id pub-id-type="doi">10.3897/mycokeys.112.141766</pub-id></mixed-citation></tp:treatment-meta><tp:nomenclature><label>﻿</label><tp:taxon-name>
              <object-id xmlns:xlink="http://www.w3.org/1999/xlink" content-type="arpha" xlink:type="simple">9D2265BE-B962-5278-AEBD-6D408EE554CE</object-id>
              <tp:taxon-name-part taxon-name-part-type="genus" reg="Candolleomyces">Candolleomyces</tp:taxon-name-part>
              <tp:taxon-name-part taxon-name-part-type="species" reg="crenatus">crenatus</tp:taxon-name-part>
              <object-id xmlns:xlink="http://www.w3.org/1999/xlink" content-type="mycobank" xlink:type="simple"> 855774</object-id>
            </tp:taxon-name><tp:taxon-authority>Haqnawaz, Niazi &amp; Khalid</tp:taxon-authority><tp:taxon-status xmlns:xlink="http://www.w3.org/1999/xlink" xlink:type="simple">sp. nov.</tp:taxon-status><xref ref-type="fig" rid="F3">Figs 3</xref><xref ref-type="fig" rid="F4">, 4</xref></tp:nomenclature><tp:treatment-sec sec-type="etymology" id="SECID0EF2BG"><title>Etymology.</title><p>Species name “<italic><tp:taxon-name><tp:taxon-name-part taxon-name-part-type="genus" reg="Candolleomyces"/><tp:taxon-name-part taxon-name-part-type="species" reg="crenatus">crenatus</tp:taxon-name-part></tp:taxon-name></italic>” (Latin) refers to the crenate cap margins.</p></tp:treatment-sec><tp:treatment-sec sec-type="Holotype" id="SECID0EV2BG"><title>Holotype.</title><p>Pakistan • Punjab Province: Kot Addu District, Indus Riverbed, (<named-content xmlns:xlink="http://www.w3.org/1999/xlink" content-type="dwc:verbatimCoordinates" xlink:type="simple"><named-content content-type="geo-json" specific-use="{&#34;type&#34;:&#34;Point&#34;,&#34;coordinates&#34;:[70.823611,30.467500]}" id="NCID0E52BG" xlink:type="simple">30°28'03"N, 70°49'25"E</named-content></named-content>, 126 m a.s.l.), on loamy soil, rich in organic matter, under <italic><tp:taxon-name><tp:taxon-name-part taxon-name-part-type="genus" reg="Vachellia">Vachellia</tp:taxon-name-part><tp:taxon-name-part taxon-name-part-type="species" reg="nilotica">nilotica</tp:taxon-name-part></tp:taxon-name></italic>, 07 Aug. 2022, Muhammad Haqnawaz, Q–13 (<bold><italic>Holotype</italic></bold> LAH38257). GenBank: <ext-link xmlns:xlink="http://www.w3.org/1999/xlink" xlink:href="PQ329548" ext-link-type="gen" xlink:type="simple">PQ329548</ext-link> [ITS], <ext-link xmlns:xlink="http://www.w3.org/1999/xlink" xlink:href="PQ329553" ext-link-type="gen" xlink:type="simple">PQ329553</ext-link> [LSU], <ext-link xmlns:xlink="http://www.w3.org/1999/xlink" xlink:href="PQ369432" ext-link-type="gen" xlink:type="simple">PQ369432</ext-link> [tef-1α].</p><fig id="F3" position="float" orientation="portrait"><object-id xmlns:xlink="http://www.w3.org/1999/xlink" content-type="doi" xlink:type="simple">10.3897/mycokeys.112.141766.figure3</object-id><object-id xmlns:xlink="http://www.w3.org/1999/xlink" content-type="arpha" xlink:type="simple">F5E966CC-2F72-5357-AD46-E0B82D51CE3E</object-id><label>Figure 3.</label><caption><p><bold>A–D</bold> basidiomata of <italic><tp:taxon-name><tp:taxon-name-part taxon-name-part-type="genus" reg="Candolleomyces">Candolleomyces</tp:taxon-name-part><tp:taxon-name-part taxon-name-part-type="species" reg="crenatus">crenatus</tp:taxon-name-part></tp:taxon-name></italic> sp. nov. (Holotype LAH38257). Scale bars: 10 mm.</p></caption><graphic xmlns:xlink="http://www.w3.org/1999/xlink" xlink:href="mycokeys-112-165-g003.jpg" position="float" orientation="portrait" xlink:type="simple" id="oo_1221195.jpg"><uri content-type="original_file" xlink:type="simple">https://binary.pensoft.net/fig/1221195</uri></graphic></fig></tp:treatment-sec><tp:treatment-sec sec-type="diagnosis" id="SECID0E14BG"><title>Diagnosis.</title><p>This species is different from <italic><tp:taxon-name><tp:taxon-name-part taxon-name-part-type="genus" reg="Candolleomyces">Candolleomyces</tp:taxon-name-part><tp:taxon-name-part taxon-name-part-type="species" reg="badiophyllus">badiophyllus</tp:taxon-name-part></tp:taxon-name></italic> by its convex to plane, crenate cap margins, wrinkled, dull surface, light gray, with dull orange center of pileus, marginate base of stipe, and small basidiospores (7–9 × 4–5 µm).</p><fig id="F4" position="float" orientation="portrait"><object-id xmlns:xlink="http://www.w3.org/1999/xlink" content-type="doi" xlink:type="simple">10.3897/mycokeys.112.141766.figure4</object-id><object-id xmlns:xlink="http://www.w3.org/1999/xlink" content-type="arpha" xlink:type="simple">1E4C2B21-6C83-54B7-8569-87A1FE054D1A</object-id><label>Figure 4.</label><caption><p>Microscopic structures of <italic><tp:taxon-name><tp:taxon-name-part taxon-name-part-type="genus" reg="Candolleomyces">Candolleomyces</tp:taxon-name-part><tp:taxon-name-part taxon-name-part-type="species" reg="crenatus">crenatus</tp:taxon-name-part></tp:taxon-name></italic> sp. nov. (Holotype LAH38257) <bold>A</bold> basidia <bold>B</bold> basidiospores <bold>C, D</bold> cheilocystidia <bold>E</bold> caulocystidia <bold>F</bold> pileipellis. Scale bars: 10 µm (<bold>A–F</bold>).</p></caption><graphic xmlns:xlink="http://www.w3.org/1999/xlink" xlink:href="mycokeys-112-165-g004.jpg" position="float" orientation="portrait" xlink:type="simple" id="oo_1221196.jpg"><uri content-type="original_file" xlink:type="simple">https://binary.pensoft.net/fig/1221196</uri></graphic></fig></tp:treatment-sec><tp:treatment-sec sec-type="description" id="SECID0EP6BG"><title>Description.</title><p><bold><italic>Pileus</italic></bold> 14–34 mm diameter, convex to plane, straight shape, and crenate cap margins; presence of veil elements; wrinkled, dull surface; light gray (7.5 YR 8/1) with dull orange (7.5YR 7/3) center. <bold><italic>Lamellae</italic></bold> adnexed, ventricose, average, close, fimbriate, unequal, 1–5 tiers, dull reddish brown (5 YR 5/3). <bold><italic>Stipe</italic></bold> 23–35 × 3–5 mm, compressed, flexuous, tomentose, marginate base. <bold><italic>Annulus</italic></bold> absent. Taste and odor are not recorded.</p><p><bold><italic>Basidiospores</italic></bold> [150/3/2], (7–)7.5–8.5(–9) × (4–)4.5–5(–5.7) µm, Q = 1.4–1.8, Qav = 1.61, ellipsoid, thick-walled, smooth, rarely guttulate, central germpore present, reddish brown in water. <bold><italic>Basidia</italic></bold> (15–)16–23(–24) × (7–)7.5–11(–12) µm, clavate to broadly clavate, hyaline to yellowish in water, thick-walled, smooth, with 3–4 sterigmata. <bold><italic>Cheilocystidia</italic></bold> (15–)16–31(–32) × (7–)8–12(–13) µm, ellipsoid to broadly ellipsoid, clavate to broadly clavate, globose, utriform to utriform with median constriction, cylindrical, hyaline to yellowish in water, thick-walled. <bold><italic>Pleurocystidia</italic></bold> absent. <bold><italic>Pileipellis</italic></bold> an irregular epithelium, thick-walled, 18–30 × 16–24 µm, globose to subglobose and ellipsoid to broadly ellipsoid, clavate to broadly clavate cells, hyaline to light yellowish in water. <bold><italic>Stipitipellis</italic></bold> a cutis, hyphae subregular, branched 6–17 µm in diameter, thin-walled, septate, and hyaline to yellow in water. <bold><italic>Caulocystidia</italic></bold> (17–)18–42(–43) × (8–)9–14(–15) µm, utriform, clavate to broadly clavate, globose, broadly ellipsoid, hyaline in water. Clamp connections present in all tissues.</p></tp:treatment-sec><tp:treatment-sec sec-type="ecology" id="SECID0E4AAI"><title>Ecology and habitat.</title><p>Terrestrial, caespitose, on loamy soil rich in organic matter, under <italic><tp:taxon-name><tp:taxon-name-part taxon-name-part-type="genus" reg="Vachellia">Vachellia</tp:taxon-name-part><tp:taxon-name-part taxon-name-part-type="species" reg="nilotica">nilotica</tp:taxon-name-part></tp:taxon-name></italic>.</p></tp:treatment-sec><tp:treatment-sec sec-type="material" id="SECID0EOBAI"><title>Additional material examined.</title><p>Pakistan • Punjab Province: Kot Addu, Pirhar Gherbi, (<named-content xmlns:xlink="http://www.w3.org/1999/xlink" content-type="dwc:verbatimCoordinates" xlink:type="simple"><named-content content-type="geo-json" specific-use="{&#34;type&#34;:&#34;Point&#34;,&#34;coordinates&#34;:[70.876389,30.418611]}" id="NCID0EXBAI" xlink:type="simple">30°25'07"N, 70°52'35"E</named-content></named-content>, 136 m a.s.l.), on loamy soil, 11 Aug. 2023, Muhammad Haqnawaz, HA–03 (<bold><italic>Paratype</italic></bold> LAH38258). GenBank: <ext-link xmlns:xlink="http://www.w3.org/1999/xlink" xlink:href="PQ329547" ext-link-type="gen" xlink:type="simple">PQ329547</ext-link> [ITS], <ext-link xmlns:xlink="http://www.w3.org/1999/xlink" xlink:href="PQ329554" ext-link-type="gen" xlink:type="simple">PQ329554</ext-link> [LSU], <ext-link xmlns:xlink="http://www.w3.org/1999/xlink" xlink:href="PQ369433" ext-link-type="gen" xlink:type="simple">PQ369433</ext-link> [tef-1α].</p></tp:treatment-sec></tp:taxon-treatment>
