# Supplementary material for: ﻿Phylogenetic studies on the genus Candolleomyces (Psathyrellaceae, Basidiomycota) occurring in the bed of the Indus River, Punjab, Pakistan, reveal three new species
Source: MycoKeys. 2025 Jan 16;112:165–82. doi: 10.3897/mycokeys.112.141766 (PMC11758361; doi:10.3897/mycokeys.112.141766)
Supplement: XML Treatment for Candolleomyces undulatus [file mycokeys.112.141766-treatment2.xml]

<!DOCTYPE tp:taxon-treatment
  PUBLIC "-//TaxonX//DTD Taxonomic Treatment Publishing DTD v0 20100105//EN" "tax-treatment-NSO.dtd">
<tp:taxon-treatment xmlns:tp="http://www.plazi.org/taxpub"><tp:treatment-meta><kwd-group><label>Taxon classification</label><kwd>
                <named-content content-type="kingdom">Fungi</named-content>
              </kwd><kwd>
                <named-content content-type="order">Agaricales</named-content>
              </kwd><kwd>
                <named-content content-type="family">Psathyrellaceae</named-content>
              </kwd></kwd-group><mixed-citation publication-type="journal"><person-group><name><surname>Li</surname><given-names>Qirui</given-names></name><name><surname>Haqnawaz</surname><given-names>Muhammad</given-names></name><name><surname>Niazi</surname><given-names>Abdul Rehman</given-names></name><name><surname>Khalid</surname><given-names>Abdul Nasir</given-names></name></person-group><article-title>﻿Phylogenetic studies on the genus <italic><tp:taxon-name><tp:taxon-name-part taxon-name-part-type="genus" reg="Candolleomyces">Candolleomyces</tp:taxon-name-part></tp:taxon-name></italic> (<tp:taxon-name><tp:taxon-name-part taxon-name-part-type="family">Psathyrellaceae</tp:taxon-name-part></tp:taxon-name>, <tp:taxon-name><tp:taxon-name-part taxon-name-part-type="phylum">Basidiomycota</tp:taxon-name-part></tp:taxon-name>) occurring in the bed of the Indus River, Punjab, Pakistan, reveal three new species</article-title><source>MycoKeys</source><day>16</day><month>01</month><year>2025</year><volume>112</volume><fpage>165</fpage><lpage>182</lpage><pub-id pub-id-type="doi">10.3897/mycokeys.112.141766</pub-id></mixed-citation></tp:treatment-meta><tp:nomenclature><label>﻿</label><tp:taxon-name>
              <object-id xmlns:xlink="http://www.w3.org/1999/xlink" content-type="arpha" xlink:type="simple">B767CB0C-FDDE-5509-9FF6-F7DC8D43C4B9</object-id>
              <tp:taxon-name-part taxon-name-part-type="genus" reg="Candolleomyces">Candolleomyces</tp:taxon-name-part>
              <tp:taxon-name-part taxon-name-part-type="species" reg="undulatus">undulatus</tp:taxon-name-part>
              <object-id xmlns:xlink="http://www.w3.org/1999/xlink" content-type="mycobank" xlink:type="simple"> 855775</object-id>
            </tp:taxon-name><tp:taxon-authority>Haqnawaz, Niazi &amp; Khalid</tp:taxon-authority><tp:taxon-status xmlns:xlink="http://www.w3.org/1999/xlink" xlink:type="simple">sp. nov.</tp:taxon-status><xref ref-type="fig" rid="F5">Figs 5</xref><xref ref-type="fig" rid="F6">, 6</xref></tp:nomenclature><tp:treatment-sec sec-type="etymology" id="SECID0EAEAI"><title>Etymology.</title><p>Species name “<italic><tp:taxon-name><tp:taxon-name-part taxon-name-part-type="genus" reg="Candolleomyces"/><tp:taxon-name-part taxon-name-part-type="species" reg="undulatus">undulatus</tp:taxon-name-part></tp:taxon-name></italic>” (Latin) refers to the wavy cap margins.</p></tp:treatment-sec><tp:treatment-sec sec-type="Holotype" id="SECID0EQEAI"><title>Holotype.</title><p>Pakistan • Punjab Province: Kot Addu District, Indus Riverbed, (<named-content xmlns:xlink="http://www.w3.org/1999/xlink" content-type="dwc:verbatimCoordinates" xlink:type="simple"><named-content content-type="geo-json" specific-use="{&#34;type&#34;:&#34;Point&#34;,&#34;coordinates&#34;:[70.870000,30.425833]}" id="NCID0EZEAI" xlink:type="simple">30°25'33"N, 70°52'12"E</named-content></named-content>, 130 m a.s.l.), on loamy soil, rich in organic matter, under <italic><tp:taxon-name><tp:taxon-name-part taxon-name-part-type="genus" reg="Phoenix">Phoenix</tp:taxon-name-part><tp:taxon-name-part taxon-name-part-type="species" reg="dactylifera">dactylifera</tp:taxon-name-part></tp:taxon-name></italic>, 28 Aug. 2020, Muhammad Haqnawaz, KA–39 (<bold><italic>Holotype</italic></bold> LAH38255). GenBank: <ext-link xmlns:xlink="http://www.w3.org/1999/xlink" xlink:href="PQ329546" ext-link-type="gen" xlink:type="simple">PQ329546</ext-link> [ITS], <ext-link xmlns:xlink="http://www.w3.org/1999/xlink" xlink:href="PQ329551" ext-link-type="gen" xlink:type="simple">PQ329551</ext-link> [LSU], <ext-link xmlns:xlink="http://www.w3.org/1999/xlink" xlink:href="PQ369428" ext-link-type="gen" xlink:type="simple">PQ369428</ext-link> [tef-1α].</p><fig id="F5" position="float" orientation="portrait"><object-id xmlns:xlink="http://www.w3.org/1999/xlink" content-type="doi" xlink:type="simple">10.3897/mycokeys.112.141766.figure5</object-id><object-id xmlns:xlink="http://www.w3.org/1999/xlink" content-type="arpha" xlink:type="simple">CD767C8F-8EF5-5226-9327-9C149CEB6289</object-id><label>Figure 5.</label><caption><p><bold>A, B</bold> basidiomata of <italic><tp:taxon-name><tp:taxon-name-part taxon-name-part-type="genus" reg="Candolleomyces">Candolleomyces</tp:taxon-name-part><tp:taxon-name-part taxon-name-part-type="species" reg="undulatus">undulatus</tp:taxon-name-part></tp:taxon-name></italic> sp. nov. (Holotype LAH38255). Scale bars: 10 mm.</p></caption><graphic xmlns:xlink="http://www.w3.org/1999/xlink" xlink:href="mycokeys-112-165-g005.jpg" position="float" orientation="portrait" xlink:type="simple" id="oo_1221197.jpg"><uri content-type="original_file" xlink:type="simple">https://binary.pensoft.net/fig/1221197</uri></graphic></fig></tp:treatment-sec><tp:treatment-sec sec-type="diagnosis" id="SECID0EVGAI"><title>Diagnosis.</title><p>This species is different from its closest species by parabolic to campanulate, wavy margins, light purplish gray with light brownish gray center of pileus, appendiculate, pendant annulus, oblong to ellipsoid, globose, ovoid, cheilocystidia, and caulocystidia.</p><fig id="F6" position="float" orientation="portrait"><object-id xmlns:xlink="http://www.w3.org/1999/xlink" content-type="doi" xlink:type="simple">10.3897/mycokeys.112.141766.figure6</object-id><object-id xmlns:xlink="http://www.w3.org/1999/xlink" content-type="arpha" xlink:type="simple">06F12D86-F398-5FEE-8C16-B450099E0FC6</object-id><label>Figure 6.</label><caption><p>Microscopic structures of <italic><tp:taxon-name><tp:taxon-name-part taxon-name-part-type="genus" reg="Candolleomyces">Candolleomyces</tp:taxon-name-part><tp:taxon-name-part taxon-name-part-type="species" reg="undulatus">undulatus</tp:taxon-name-part></tp:taxon-name></italic> sp. nov. (Holotype. LAH38255) <bold>A</bold> basidia <bold>B</bold> basidiospores <bold>C</bold> caulocystidia <bold>D</bold> pileipellis <bold>E</bold> cheilocystidia. Scale bars: 10 µm (<bold>A–E</bold>).</p></caption><graphic xmlns:xlink="http://www.w3.org/1999/xlink" xlink:href="mycokeys-112-165-g006.jpg" position="float" orientation="portrait" xlink:type="simple" id="oo_1221198.jpg"><uri content-type="original_file" xlink:type="simple">https://binary.pensoft.net/fig/1221198</uri></graphic></fig></tp:treatment-sec><tp:treatment-sec sec-type="description" id="SECID0E5HAI"><title>Description.</title><p><bold><italic>Pileus</italic></bold> 10–27 mm diameter, parabolic to campanulate, straight shape and wavy cap of margins, presence of veil elements, light purplish gray (5 P 7/1), and light brownish gray (5YR 7/2) center. <bold><italic>Lamellae</italic></bold> adnexed to adnate, narrow, average, close, eroded, unequal, 1–3 tiers, light reddish gray (7.5 R 7/1), <bold><italic>Stipe</italic></bold> 15–46 × 2–4 mm, concolourous to pileus, punctate, flexuous, tomentose. <bold><italic>Annulus</italic></bold> appendiculate and pendant. <bold><italic>Taste</italic></bold> and <bold><italic>odor</italic></bold> not recorded.</p><p><bold><italic>Basidiospores</italic></bold> [150/3/2], (6–)6.5–7.5(–8) × (3.5–)4–5(–6.6) µm, Q = 1.15–1.94, Qav = 1.58, ellipsoid to oblong, thick-walled, smooth, guttulate, germpore present, brownish with yellowish guttule in water. <bold><italic>Basidia</italic></bold> (15–)16–24(–25) × (7–)7.5–11(–12) µm, clavate to broadly clavate, rarely cylindrical, spherical with broad peduncle, hyaline in water, thick-walled, smooth, with 2–4 sterigmata. <bold><italic>Cheilocystidia</italic></bold> (15–)16–31(–32) × (7–)8–12(–13) µm, oblong to ellipsoid, globose, ovoid, utriform, hyaline in water, thick-walled. <bold><italic>Pleurocystidia</italic></bold> absent. <bold><italic>Pileipellis</italic></bold> an irregular epithelium, thick-walled, 18–30 × 16–24 µm diameter, globose to subglobose and ellipsoid to broadly ellipsoid, hyaline in water. <bold><italic>Stipitipellis</italic></bold> a cutis, hyphae subregular, branched 7–18 µm in diameter, thin-walled, septate, hyaline in water. <bold><italic>Caulocystidia</italic></bold> 17–)18–42(–43) × (8–)9–14(–15) µm, utriform, clavate to broadly clavate, ovoid, spheropedunculate, globose, hyaline in water. Clamp connection present in all tissues.</p></tp:treatment-sec><tp:treatment-sec sec-type="ecology" id="SECID0ERJAI"><title>Ecology and habitat.</title><p>Terrestrial, connate, on loamy soil rich in organic matter, under <italic><tp:taxon-name><tp:taxon-name-part taxon-name-part-type="genus" reg="Phoenix">Phoenix</tp:taxon-name-part><tp:taxon-name-part taxon-name-part-type="species" reg="dactylifera">dactylifera</tp:taxon-name-part></tp:taxon-name></italic>.</p></tp:treatment-sec><tp:treatment-sec sec-type="material" id="SECID0ECKAI"><title>Additional material examined.</title><p>Pakistan • Punjab Province: Kot Addu, Noor Shah Thal, (<named-content xmlns:xlink="http://www.w3.org/1999/xlink" content-type="dwc:verbatimCoordinates" xlink:type="simple"><named-content content-type="geo-json" specific-use="{&#34;type&#34;:&#34;Point&#34;,&#34;coordinates&#34;:[70.877778,30.460833]}" id="NCID0ELKAI" xlink:type="simple">30°27'39"N, 70°52'40"E</named-content></named-content>, 129 m a.s.l.), on loamy soil, 11 Aug 2021, Muhammad Haqnawaz, SSC–44 (<bold><italic>Paratype</italic></bold> LAH38256). GenBank: <ext-link xmlns:xlink="http://www.w3.org/1999/xlink" xlink:href="PQ329545" ext-link-type="gen" xlink:type="simple">PQ329545</ext-link> [ITS], <ext-link xmlns:xlink="http://www.w3.org/1999/xlink" xlink:href="PQ329552" ext-link-type="gen" xlink:type="simple">PQ329552</ext-link> [LSU], <ext-link xmlns:xlink="http://www.w3.org/1999/xlink" xlink:href="PQ369429" ext-link-type="gen" xlink:type="simple">PQ369429</ext-link> [tef-1α].</p></tp:treatment-sec></tp:taxon-treatment>
