# Supplementary material for: ﻿Phylogenetic studies on the genus Candolleomyces (Psathyrellaceae, Basidiomycota) occurring in the bed of the Indus River, Punjab, Pakistan, reveal three new species
Source: MycoKeys. 2025 Jan 16;112:165–82. doi: 10.3897/mycokeys.112.141766 (PMC11758361; doi:10.3897/mycokeys.112.141766)
Supplement: XML Treatment for Candolleomyces virgatus [file mycokeys.112.141766-treatment3.xml]

<!DOCTYPE tp:taxon-treatment
  PUBLIC "-//TaxonX//DTD Taxonomic Treatment Publishing DTD v0 20100105//EN" "tax-treatment-NSO.dtd">
<tp:taxon-treatment xmlns:tp="http://www.plazi.org/taxpub"><tp:treatment-meta><kwd-group><label>Taxon classification</label><kwd>
                <named-content content-type="kingdom">Fungi</named-content>
              </kwd><kwd>
                <named-content content-type="order">Agaricales</named-content>
              </kwd><kwd>
                <named-content content-type="family">Psathyrellaceae</named-content>
              </kwd></kwd-group><mixed-citation publication-type="journal"><person-group><name><surname>Li</surname><given-names>Qirui</given-names></name><name><surname>Haqnawaz</surname><given-names>Muhammad</given-names></name><name><surname>Niazi</surname><given-names>Abdul Rehman</given-names></name><name><surname>Khalid</surname><given-names>Abdul Nasir</given-names></name></person-group><article-title>﻿Phylogenetic studies on the genus <italic><tp:taxon-name><tp:taxon-name-part taxon-name-part-type="genus" reg="Candolleomyces">Candolleomyces</tp:taxon-name-part></tp:taxon-name></italic> (<tp:taxon-name><tp:taxon-name-part taxon-name-part-type="family">Psathyrellaceae</tp:taxon-name-part></tp:taxon-name>, <tp:taxon-name><tp:taxon-name-part taxon-name-part-type="phylum">Basidiomycota</tp:taxon-name-part></tp:taxon-name>) occurring in the bed of the Indus River, Punjab, Pakistan, reveal three new species</article-title><source>MycoKeys</source><day>16</day><month>01</month><year>2025</year><volume>112</volume><fpage>165</fpage><lpage>182</lpage><pub-id pub-id-type="doi">10.3897/mycokeys.112.141766</pub-id></mixed-citation></tp:treatment-meta><tp:nomenclature><label>﻿</label><tp:taxon-name>
              <object-id xmlns:xlink="http://www.w3.org/1999/xlink" content-type="arpha" xlink:type="simple">25AC64DF-00CF-5404-A087-DD1248A654FD</object-id>
              <tp:taxon-name-part taxon-name-part-type="genus" reg="Candolleomyces">Candolleomyces</tp:taxon-name-part>
              <tp:taxon-name-part taxon-name-part-type="species" reg="virgatus">virgatus</tp:taxon-name-part>
              <object-id xmlns:xlink="http://www.w3.org/1999/xlink" content-type="mycobank" xlink:type="simple"> 855776</object-id>
            </tp:taxon-name><tp:taxon-authority>Haqnawaz, Niazi &amp; Khalid</tp:taxon-authority><tp:taxon-status xmlns:xlink="http://www.w3.org/1999/xlink" xlink:type="simple">sp. nov.</tp:taxon-status><xref ref-type="fig" rid="F7">Figs 7</xref><xref ref-type="fig" rid="F8">, 8</xref></tp:nomenclature><tp:treatment-sec sec-type="etymology" id="SECID0EUMAI"><title>Etymology.</title><p>Species name “<italic><tp:taxon-name><tp:taxon-name-part taxon-name-part-type="genus" reg="Candolleomyces"/><tp:taxon-name-part taxon-name-part-type="species" reg="virgatus">virgatus</tp:taxon-name-part></tp:taxon-name></italic>” (Latin) refers to the virgate pileus surface.</p></tp:treatment-sec><tp:treatment-sec sec-type="Holotype" id="SECID0EENAI"><title>Holotype.</title><p>Pakistan • Punjab Province: Kot Addu District, Indus Riverbed, (<named-content xmlns:xlink="http://www.w3.org/1999/xlink" content-type="dwc:verbatimCoordinates" xlink:type="simple"><named-content content-type="geo-json" specific-use="{&#34;type&#34;:&#34;Point&#34;,&#34;coordinates&#34;:[70.851111,30.245556]}" id="NCID0ENNAI" xlink:type="simple">30°14'44"N, 70°51'04"E</named-content></named-content>, 134 m a.s.l.), on soil, rich in organic matter, 29 Aug 2020, Muhammad Haqnawaz, EF–17 (<bold><italic>Holotype</italic></bold> LAH38259). GenBank: <ext-link xmlns:xlink="http://www.w3.org/1999/xlink" xlink:href="PQ329543" ext-link-type="gen" xlink:type="simple">PQ329543</ext-link> [ITS], <ext-link xmlns:xlink="http://www.w3.org/1999/xlink" xlink:href="PQ329549" ext-link-type="gen" xlink:type="simple">PQ329549</ext-link> [LSU], <ext-link xmlns:xlink="http://www.w3.org/1999/xlink" xlink:href="PQ369430" ext-link-type="gen" xlink:type="simple">PQ369430</ext-link> [tef-1α].</p><fig id="F7" position="float" orientation="portrait"><object-id xmlns:xlink="http://www.w3.org/1999/xlink" content-type="doi" xlink:type="simple">10.3897/mycokeys.112.141766.figure7</object-id><object-id xmlns:xlink="http://www.w3.org/1999/xlink" content-type="arpha" xlink:type="simple">91AAA3CD-A734-59C9-9221-433EDE294D51</object-id><label>Figure 7.</label><caption><p><bold>A–C</bold> basidiomata of <italic><tp:taxon-name><tp:taxon-name-part taxon-name-part-type="genus" reg="Candolleomyces">Candolleomyces</tp:taxon-name-part><tp:taxon-name-part taxon-name-part-type="species" reg="virgatus">virgatus</tp:taxon-name-part></tp:taxon-name></italic> sp. nov. (Holotype LAH38259). Scale bars: 10 mm.</p></caption><graphic xmlns:xlink="http://www.w3.org/1999/xlink" xlink:href="mycokeys-112-165-g007.jpg" position="float" orientation="portrait" xlink:type="simple" id="oo_1221199.jpg"><uri content-type="original_file" xlink:type="simple">https://binary.pensoft.net/fig/1221199</uri></graphic></fig></tp:treatment-sec><tp:treatment-sec sec-type="diagnosis" id="SECID0E5OAI"><title>Diagnosis.</title><p>This species is different from <italic><tp:taxon-name><tp:taxon-name-part taxon-name-part-type="genus" reg="Candolleomyces">Candolleomyces</tp:taxon-name-part><tp:taxon-name-part taxon-name-part-type="species" reg="campanulatus">campanulatus</tp:taxon-name-part></tp:taxon-name></italic> by its parabolic to plane, distinct umbo, virgate surface of pileus, crinkled, 1–7 tiers of forking lamellae, marginate base, longitudinally striation on surface of stipe, lageniform with moniliform at top, moniliform, cylindrical, tibiiform, conical cheilocystidia.</p><fig id="F8" position="float" orientation="portrait"><object-id xmlns:xlink="http://www.w3.org/1999/xlink" content-type="doi" xlink:type="simple">10.3897/mycokeys.112.141766.figure8</object-id><object-id xmlns:xlink="http://www.w3.org/1999/xlink" content-type="arpha" xlink:type="simple">1018B4EC-4C18-5F04-8781-558C65F5ECE9</object-id><label>Figure 8.</label><caption><p><bold>A–D</bold> microscopic structures of <italic><tp:taxon-name><tp:taxon-name-part taxon-name-part-type="genus" reg="Candolleomyces">Candolleomyces</tp:taxon-name-part><tp:taxon-name-part taxon-name-part-type="species" reg="virgatus">virgatus</tp:taxon-name-part></tp:taxon-name></italic> (Holotype. LAH38259) <bold>A</bold> basidia <bold>B</bold> basidiospores <bold>C</bold> cheilocystidia <bold>D</bold> pileipellis. Scale bars: 10 µm (<bold>A–C</bold>); (<bold>D</bold>) 20 µm (<bold>D</bold>).</p></caption><graphic xmlns:xlink="http://www.w3.org/1999/xlink" xlink:href="mycokeys-112-165-g008.jpg" position="float" orientation="portrait" xlink:type="simple" id="oo_1221200.jpg"><uri content-type="original_file" xlink:type="simple">https://binary.pensoft.net/fig/1221200</uri></graphic></fig></tp:treatment-sec><tp:treatment-sec sec-type="description" id="SECID0EXQAI"><title>Description.</title><p>Basidiomata medium-sized. <bold><italic>Pileus</italic></bold> 17–30 mm diameter, parabolic at young stage, campanulate to plane, umbonatus, straight shape and regular cap of margins, virgate, light brownish gray (7.5 YR 7/1), and dull reddish brown (5YR 5/4) center. <bold><italic>Lamellae</italic></bold> adnate, broad, crinkled, 1–7 tiers of lamellae, branched or forking; some are not branched, grayish red (10R 6/2). <bold><italic>Stipe</italic></bold> 40–80 × 1–4 mm, white gray (N 8/0), slightly flexuous, hollow, tomentose, and broad at base, marginate, longitudinally striation. Annulus absent.</p><p><bold><italic>Basidiospores</italic></bold> [150/2/3], (6–)7–9(–10) × (4–)4.5–5(–6) µm, Q = 1.2–1.8, Qav = 1.61, ellipsoid to broadly ellipsoid, thick-walled, smooth, guttulate, germ pore present, purplish to brownish with greenish to yellow guttule in 5% KOH and water. <bold><italic>Basidia</italic></bold> (12–)13–29(–30) × (6–)7–9(–10) µm, clavate, broadly clavate, hyaline to light yellowish in 5% KOH, thick-walled, smooth, with 2–4 sterigmata. <bold><italic>Cheilocystidia</italic></bold> (26–)27–46(–47) × (8–)9–13(–14) µm, utriform, lageniform with moniliform at top, moniliform, cylindrical, tibiiform, conical, hyaline to light yellowish in 5% KOH. <bold><italic>Pleurocystidia</italic></bold> and <bold><italic>Caulocystidia</italic></bold> absent. <bold><italic>Pileipellis</italic></bold> an irregular epithelium; pileipellis cells 30–60 × 20–42 µm diameter, globose to subglobose and ellipsoid to broadly ellipsoid, clavate, hyaline to light yellowish in 5% KOH. <bold><italic>Stipitipellis</italic></bold> a cutis, hyphae subregular, branched 6–15 µm in diameter, thin-walled, septate, hyaline to light yellowish in 5% KOH. Clamp connection present in all tissues.</p></tp:treatment-sec><tp:treatment-sec sec-type="ecology" id="SECID0EISAI"><title>Ecology and habitat.</title><p>Terrestrial, gregarious, scattered, on loamy soil rich in organic matter.</p></tp:treatment-sec><tp:treatment-sec sec-type="material" id="SECID0ENSAI"><title>Additional material examined.</title><p>Pakistan • Punjab Province: Kot Addu, Noor Shah Thal, (<named-content xmlns:xlink="http://www.w3.org/1999/xlink" content-type="dwc:verbatimCoordinates" xlink:type="simple"><named-content content-type="geo-json" specific-use="{&#34;type&#34;:&#34;Point&#34;,&#34;coordinates&#34;:[71.034722,30.463056]}" id="NCID0EWSAI" xlink:type="simple">30°27'47"N, 71°02'05"E</named-content></named-content>, 132 m a.s.l.), on loamy soil, 02 September 2020, Muhammad Haqnawaz, KA–59 (<bold><italic>Paratype</italic></bold>; LAH38260) GenBank <ext-link xmlns:xlink="http://www.w3.org/1999/xlink" xlink:href="PQ329544" ext-link-type="gen" xlink:type="simple">PQ329544</ext-link> [ITS], <ext-link xmlns:xlink="http://www.w3.org/1999/xlink" xlink:href="PQ329550" ext-link-type="gen" xlink:type="simple">PQ329550</ext-link> [LSU], <ext-link xmlns:xlink="http://www.w3.org/1999/xlink" xlink:href="PQ369431" ext-link-type="gen" xlink:type="simple">PQ369431</ext-link> [tef-1α].</p></tp:treatment-sec></tp:taxon-treatment>
