# Supplementary material for: ﻿Phylogenetic studies on the genus Candolleomyces (Psathyrellaceae, Basidiomycota) occurring in the bed of the Indus River, Punjab, Pakistan, reveal three new species
Source: MycoKeys. 2025 Jan 16;112:165–82. doi: 10.3897/mycokeys.112.141766 (PMC11758361; doi:10.3897/mycokeys.112.141766)
Supplement: Supplementary material 1 — Fasta file of phylogenetic data [file mycokeys-112-165-s001.fas]

>HMAS258909_Candolleomyces_shennongjianus
CATTAACGAATATCT-ATGGCGTTGGTTGTAGCTGGCTC-CTAGGAGCATT---GTGCAC
GCCCGTCATTC----ATATCATCTTTCCACCTGTGAACCATGTGTAGGCCTGGATACCCC
TCGCTTTGGCAACAAAGCGGAT-GCGAGGATTGCTGCGTC-GACAAGGCCGGCTCTCTTT
GAATTTCCAGGTTCTATGTCTTTT--ACACACCCCATTCGAATGATTTAGAATGTAGTC-
----AATGGGCTTTC-ATGCCTATAAAAAACT--ATACAACTTTCAGCAACGGATCTCTT
GGCTCTCGCATCGATGAAGAACGCAGCGAAATGCGATAAGTAATGTGAATTG-CAGAATT
CAGTGAATCATCGAATCTTTGAACGCACCTTGCGCTCCTTGGTATT-CCGAGGAGCATGC
CTGTTTGAGTGTCATTAAATTCTCAACCTC-ACCCGTTTTGTAACGA-GACAGGT-GAAG
GCTTGGAT-GTGGGGG---TTTTGCAGGCTGCCTCAGT--GCTGGTCTGCTCCCCTGAAA
TGCATTAGCGAG-CTCATA-TTGAGCTTCCG-TCTATTGGTGTGATAATTATCTACGCCG
TGGA-TTGGA--CTC-ATGCTTGCTTCTAACCGTCCGCAAGGACAATTTACTT-GACCAA
TTT-GACCTTAGTAACTGCGAGTGAAGCGGGAAAAGCTCAAATTTAAAATCTGGTGGT-C
TCTGGCCATCCGAGTTGTAATCTAGAGAAGTGTTACCCGCGTCGGACCGTGTATAAGTCT
CCTGGAATGGAGCGTCATAGAGGGTGAGAATCCCGTCTTTGACACGGACTACCGAGGCTT
TGTGGTATGCTCTCAAAGAGTCGAGTTGTTTGGGAATGCAGCTCAAAATGGGTGGTAAAT
TCCATCTAAAGCTAAATATTGGCGAGAGACCGATAGCGAACAAGTACCGTGAGGGAAAGA
TGAAAA-GAACTTTGGAAAGAGAGTTAAACAGTACGTGAAATTGCTGAAAGGGAAACGCT
TGAAGTCAGTCGCGTTGGCCGGGAATCAGCCTTGCTTTT-GCTTGGTGTACTTTCTGGTT
GA-CGGGCCAGCATCAGTTTTGACCGGTGGAAAAAGTTCAGGGGAATGTGGCATCTTCGG
GTGTGTTATAGCCCTTGTTCGTATACATCGGTTGGGACTGAGGAACTCAGCACGCCGCAA
GGCC-GGGTCTTTGACCACGTTCGTGCTTAGGATGCTGGCATAATGGCTTTAATCGACCC
GTCTTGAAACACGGACCAAGGAGTCTAACATGCCTGCGAGTGTTTGGG-TGGAAAACCCG
AGCGCGTAATGAAAGTGAAAGTTGAGATCCTTGTCATGGGGAGCATCGACGCCCGGACCT
GACGTTTTCTGACGGCCCTGCGGTAGAGCATGTATGTTGGGACCCGAAAGATGGTGAACT
ATGCCTGAATAGGGTGAAGCCAGAGGAAACTCTGGTGGAGGCTCGTAGCGATTCTGACGT
GCAAATCGATCGTCAAATTT-GGGTATAGGGGCGAAAGACTAATCGAACTCATTGCTGGT
GGTACTGGTGAATTCGAAGCCGGTATCTCCAAGGATGGTCAGACTCGTGAACACGCTCTC
CTTGCCTTCACCCTCGGTGTCCGTCAGCTCATCGTCGCGGTCAACAAGATGGACACCACC
AAGGTCAGTCTGACTCTTATCACAGCCTTTGATGTACACGGTTTGCTAATGATAATCTCT
TGTGCAGTGGTCTGAGGAGCGTTTCACTGAAATCGTCAAGGAAACCTCCAACTTCATCAA
GAAGGTCGGTTACAACCCCAAGACTGTTGCCTTCGTGCCCATCTCCGGCTGGCACGGTGA
CAACATGTTGGAGGAGTCGAAGAAGTAAGTCTCTCTTTCATTG-CTGAGCCATAGATCGT
ATCTGACATCTCGATGTAGCATGACCTGGTACAAGGGCTGGACTCGTGAGGCCAAGGCTG
GTGTCCTCAAGGGTAAGACCCTCCTCGACGCCATTGATGCCATCGAGCCCCCCGTCCGTC
CCTCCGACAAGCCCCTCCGTCTC
>HMAS287612_Candolleomyces_gyirongicus
-------GAATATCT-ATGGCGTTGGTTGTAGCTGGCTC-CTAGGAGCATT---GTGCAC
GCCCGTCATTC----ATATCATCTTTCCACCTGTGAACCATGTGTAGGCCTGGATACCCC
TCGCTTTGGCAACAAAGCGGAT-GCGAGGATTGCTGCGTC-GACAAGGCCGGCTCTCTTT
GAATTTCCAGGTTCTATGTCTTTT--ACACACCCCATTCGAATGATTTAGAATGTAGTC-
----AATGGGCTTTC-ATGCCTATAAAAAACT--ATACAACTTTCAGCAACGGATCTCTT
GGCTCTCGCATCGATGAAGAACGCAGCGAAATGCGATAAGTAATGTGAATTG-CAGAATT
CAGTGAATCATCGAATCTTTGAACGCACCTTGCGCTCCTTGGTATT-CCGAGGAGCATGC
CTGTTTGAGTGTCATTAAATTCTCAACCTC-ACCYGTTTTGTAACGA-GACAGGT-GAAG
GCTTGGAT-GTGGGGG---TTTTGCAGGCTGCCTCAGT--GCTGGTCTGCTCCCCTGAAA
TGCATTAGCGAG-CTCATA-TTGAGCTTCCG-TCTATTGGTGTGATAATTATCTACGCCG
TGGA-TTGGA--CTC-ATGCTTGCTTCTAACCGTCCGCAAGGACAATTTACTT-GACCAA
TTT-GACCTTAGTAACTGCGAGTGAAGCGGGAAAAGCTCAAATTTAAAATCTGGTGGT-C
TCTGGCCATCCGAGTTGTAATCTAGAGAAGTGTTACCCGCGTCGGACCGTGTATAAGTCT
CCTGGAATGGAGCGTCATAGAGGGTGAGAATCCCGTCTTTGACACGGACTACCGAGGCTT
TGTGGTATGCTCTCAAAGAGTCGAGTTGTTTGGGAATGCAGCTCAAAATGGGTGGTAAAT
TCCATCTAAAGCTAAATATTGGCGAGAGACCGATAGCGAACAAGTACCGTGAGGGAAAGA
TGAAAA-GAACTTTGGAAAGAGAGTTAAACAGTACGTGAAATTGCTGAAAGGGAAACGCT
TGAAGTCAGTCGCGTTGGCCGGGAATCAGCCTTGCTTTT-GCTTGGTGTACTTTCTGGTT
GA-CGGGCCAGCATCAGTTTTGACCGGTGGAAAAAGTTCAGGGGAATGTGGCATCTTCGG
GTGTGTTATAGCCCTTGTTCGTATACATCGGTTGGGACTGAGGAACTCAGCACGCCGCAA
GGCC-GGGTCTTTGACCACGTTCGTGCTTAGGATGCTGGCATAATGGCTTTAATCGACCC
GTCTTGAAACACGGACCAAGGAGTCTAACATGCCTGCGAGTGTTTGGG-TGGAAAACCCG
AGCGCGTAATGAAAGTGAAAGTTGAGATCCTTGTCATGGGGAGCATCGACGCCCGGACCT
GACGTTTTCTGACGGCCCTGCGGTAGAGCATGTATGTTGGGACCCGAAAGATGGTGAACT
ATGCCTGAATAGGGTGAAGCCAGAGGAAACTCTGGTGGAGGCTCGTAGCGATTCTGACGT
GCAAATCGATCGTCAAATTT-GGGTATAGGGGCGAAAGACTAATCGAACTCATTGCTGGT
GGTACTGGTGAATTCGAAGCCGGTATCTCCAAGGATGGTCAGACTCGTGAACACGCTCTC
CTTGCCTTCACCCTCGGTGTCCGTCAGCTCATCGTCGCGGTCAACAAGATGGACACCACC
AAGGTCAGTCTGACTCTTATCACAGCCTTTGATGTACACGGTTTGCTAATGATAATCTCT
TGTGCAGTGGTCTGAGGAGCGTTTCACTGAAATCGTCAAGGAAACCTCCAACTTCATCAA
GAAGGTCGGTTACAACCCCAAGACTGTTGCCTTCGTGCCCATCTCCGGCTGGCACGGTGA
CAACATGTTGGAGGAGTCGAAGAAGTAAGTCTCTCTTTGATTG-CTGAGCCATAGATCGT
ATCTGACATCTCGATGTAGCATGACCTGGTACAAGGGCTGGACTCGTGAGGCCAAGGCTG
GTGTCCTCAAGGGTAAGACCCTCCTCGACGCCATCGATGCCATCGAGCCCCCCGTCCGTC
CCTCCGACAAGCCCCTCCGTCTC
>HMAS258921_Candolleomyces_lignicola
CATTAACGAATATCT-ATGGCGTTGGTTGTAGCTGGCTT-CTAGGAGCATT---GTGCAC
GCCCGTCATTC----ATATCATCTTTCCACCTGTGAACCATGTGTAGGCCTGGATACCCC
TCGCTTTGGCAACAAAGCGGAT-GCAAGGATTGCTGCGTC-GACAAGGCCGGCTCTCTTT
GAATTTCCAGGTTCTATGTCTTTT--ACACACCCCATTTGAATGATTTAGAATGTAGTC-
----AATGGGCTTTC-ATGCCTATAAAAAACT--ATACAACTTTCAGCAACGGATCTCTT
GGCTCTCGCATCGATGAAGAACGCAGCGAAATGCGATAAGTAATGTGAATTG-CAGAATT
CAGTGAATCATCGAATCTTTGAACGCACCTTGCGCTCCTTGGTATT-CCGAGGAGCATGC
CTGTTTGAGGGTCATTAAATTCTCAACCTC-ACCAGTTTTGTAACGA-GACAGGT-GAAG
GCTTGGAT-GTGGGGG---TTTTGCAGGCTGCCTCAGT--GCTGGTCTGCTCCCCTGAAA
TGCATTAGCGAG-CTCATA-TTGAGCTTCCG-TCTATTGGTGTGATAATTATCTATGCCG
TGGA-TTGGA--CTC-ATGCTTGCTTCTAACCGTCCGCAAGGACAACTTACTT-GACCAA
TTT-GGCCTTAGTAACTGCGAGTGAAGCGGGAAAAGCTCAAATTTAAAATCTGGTGGT-C
TCTGGCCATCCGAGTTGTAATCTAGAGAAGTGTTACCCGCGTCGGACCGTGTATAAGTCT
CCTGGAATGGAGCGTCATAGAGGGTGAGAATCCCGTCTTTGACACGGACTACCGAGGCTT
TGTGGTATGCTCTCAAAGAGTCGAGTTGTTTGGGAATGCAGCTCAAAATGGGTGGTAAAT
TCCATCTAAAGCTAAATATTGGCGAGAGACCGATAGCGAACAAGTACCGTGAGGGAAAGA
TGAAAA-GAACTTTGGAAAGAGAGTTAAACAGTACGTGAAATTGCTGAAAGGGAAACGCT
TGAAGTCAGTCGCGTTGGCCGGGAATCAGCCTTGCTTTT-GCTTGGTGTACTTTCTGGTT
GA-CGGGCCAGCATCAGTTTTGACCGGTGGAAAAAGTTCAGGGGAATGTGGCATCTTCGG
GTGTGTTATAGCCCTCGTTCGTATACATCGGTTGGGACTGAGGAACTCAGCACGCCGCAA
GGCC-GGGTCTTTGACCACGTTCGTGCTTAGGATGCTGGCATAATGGCTTTAATCGACCC
GTCTTGAAACACGGACCAAGGAGTCTAACATGCCTGCGAGTGTTTGGG-TGGAAAACCCG
AGCGCGTAATGAAAGTGAAAGTTGAGATCCTTGTCATGGGGAGCATCGACGCCCGGACCT
GACGTTTTCTGACGGCCCTGCGGTAGAGCATGTATGTTGGGACCCGAAAGATGGTGAACT
ATGCCTGAATAGGGTGAAGCCAGAGGAAACTCTGGTGGAGGCTCGTAGCGATTCTGACGT
GCAAATCGATCGTCAAATTT-GGGTATAGGGGCGAAAGACTAATCGAACTCATTGCTGGT
GGTACTGGTGAATTCGAAGCCGGTATCTCCAAGGATGGTCAGACTCGTGAACACGCTCTC
CTTGCCTTCACCCTCGGTGTCCGTCAGCTCATCGTCGCGGTCAACAAGATGGACACCACC
AAGGTCAGTCTGACTCTTATCACAGCCTCCGATGTACACGGTTTGCTAATGATAATCTCT
TGTGCAGTGGTCTGAGGAGCGTTTCACTGAAATCGTCAAGGAAACCTCCAACTTCATCAA
GAAGGTCGGTTACAACCCCAAGACTGTTGCCTTCGTGCCCATCTCCGGCTGGCACGGTGA
CAACATGTTGGAGGAGTCAAAGAAGTAAGTCTCTCTTTGATTG-CTGAGCCATAGGTCGT
ATCTGACATCTCGATGTAGCATGACCTGGTACAAGGGCTGGACTCGTGAGGCCAAGTCTG
GTGTCCTCAAGGGTAAGACCCTCCTCGACGCCATTGACGCCATCGAGCCCCCCGTCCGTC
CCTCCGACAAGCCCCTCCGTCTC
>HMAS258919_Candolleomyces_brevisporus
CATTAACGAATATCT-ATGGCGTTGGTTGTAGCTGGCTT-CTAGGAGCATT---GTGCAC
GCCCGTCATTC----ATATCATCTTTCCACCTGTGAACCATGTGTAGGCCTGGATACCCC
TCGCTTTGGCAACAAAGCGGAT-GCAAGGATTGCYGCGYC-GACAAGGCCGGCTCTCTTT
GAATTTCCAGGTTCTATGTCTTTT--ACACACCCCATTTGAATGATTTAGAATGTAGTC-
----AATGGGCTTTC-ATGCCTATAAAAAACT--ATACAACTTTCAGCAACGGATCTCTT
GGCTCTCGCATCGATGAAGAACGCAGCGAAATGCGATAAGTAATGTGAATTG-CAGAATT
CAGTGAATCATCGAATCTTTGAACGCACCTTGCGCTCCTTGGTATT-CCGAGGAGCATGC
CTGTTTGAGTGTCATTAAATTCTCAACCTC-ACCCGTTTTGTAACGA-GACAGGT-GAAG
GCTTGGAT-GTGGGGG---TTTTGCAGGCTGCCTCAGT--GCTGGTCTGCTCCCCTGAAA
TGCATTAGCGAG-CTCATA-T-GAGCTTCCG-TCTATTGGTGTGATAATTATCTACGCCG
TGGA-TTGGA--CTC-ATGCTTGCTTCTAACCGTCCGCAAGGACAATTTACTT-GACCAA
TTT-GACCTTAGTAACTGCGAGTGAAGCGGGAAAAGCTCAAATTTAAAATCTGGTGGT-C
TCTGGCCATCCGAGTTGTAATCTAGAGAAGTGTTACCCGCGTCGGACCGTGTATAAGTCT
CCTGGAATGGAGCGTCATAGAGGGTGAGAATCCCGTCTTTGACACGGACTACCGAGGCTT
TGTGGTATGCTCTCAAAGAGTCGAGTTGTTTGGGAATGCAGCTCAAAATGGGTGGTAAAT
TCCATCTAAAGCTAAATATTGGCGAGAGACCGATAGCGAACAAGTACCGTGAGGGAAAGA
TGAAAA-GAACTTTGGAAAGAGAGTTAAACAGTACGTGAAATTGCTGAAAGGGAAACGCT
TGAAGTCAGTCGCGTTGGCCGGGAATCAGCCTTGCTTTT-GCTTGGTGTACTTTCTGGTT
GA-CGGGCCAGCATCAGTTTTGACCGGTGGAAAAAGTTCAGGGGAATGTGGCATCTTCGG
GTGTGTTATAGCCCTCGTTCGTATACATCGGTTGGGACTGAGGAACTCAGCACGCCGCAA
GGCC-GGGTCTTTGACCACGTTCGTGCTTAGGATGCTGGCATAATGGCTTTAATCGACCC
GTCTTGAAACACGGACCAAGGAGTCTAACATGCCTGCGAGTGTTTGGG-TGGAAAACCCG
AGCGCGTAATGAAAGTGAAAGTTGAGATCCTTGTCATGGGGAGCATCGACGCCCGGACCT
GACGTTTTCTGACGGCCCTGCGGTAGAGCATGTATGTTGGGACCCGAAAGATGGTGAACT
ATGCCTGAATAGGGTGAAGCCAGAGGAAACTCTGGTGGAGGCTCGTAGCGATTCTGACGT
GCAAATCGATCGTCAAATTT-GGGTATAGGGGCGAAAGACTAATCGAACTCATTGCTGGT
GGTACTGGTGAATTCGAAGCCGGTATCTCCAAGGATGGTCAGACTCGTGAACACGCTCTC
CTTGCCTTCACCCTCGGTGTCCGTCAGCTCATCGTCGCGGTCAACAAGATGGACACCACC
AAGGTCAGTCTGACTCTTATCACAGCCTCCGATGTACACGGTTTGCTAATGATAATCTCT
TGTGCAGTGGTCTGAGGAGCGTTTCACTGAAATCGTCAAGGAAACCTCCAACTTCATCAA
GAAGGTCGGTTACAACCCCAAGACTGTTGCCTTCGTGCCCATCTCCGGCTGGCACGGTGA
CAACATGTTGGAGGAGTCAAAGAAGTAAGTCTCTCTTTGATTG-CTGAGCCATAGGTCGT
ATCTGACATCTCGATGTAGCATGACCTGGTACAAGGGCTGGACTCGTGAGGCCAAGTCTG
GTGTCCTCAAGGGTAAGACCCTCCTCGACGCCATCGACGCCATCGAGCCCCCCGTCCGTC
CCTCCGACAAGCCCCTCCGTCTC
>HMAS258918_Candolleomyces_shennongdingicus
CATTAACGAATATCT-ATGGCGTTGGTTGTAGCTGGCTC-CTAGGAGCATT---GTGCAC
GCCCGTCATTC----ATATCATCTTTCCACCTGTGAACCATGTGTAGGCCTGGATACCCC
TCGCTTTGGCAACAAAGCGGAT-GCAAGGATCGCTGCGTC-GACAAGGCCGGCTCTCTTT
GAATTTCCAGGTTCTATGTCTTTT--ACACACCCCATATGAATGATTTAGAATGTAGTC-
----AATGGGCTTTC-ATGCCTATAAAAAACT--ATACAACTTTCAGCAACGGATCTCTT
GGCTCTCGCATCGATGAAGAACGCAGCGAAATGCGATAAGTAATGTGAATTG-CAGAATT
CAGTGAATCATCGAATCTTTGAACGCACCTTGCGCTCCTTGGTATT-CCGAGGAGCATGC
CTGTTTGAGTGTCATTAAATTCTCAACCTC-ACCCGTTTTGTAACGA-GACGGGT-GAAG
GCTTGGAT-GTGGGGG---TTTTGCAGGCTGCCTCAGT--GCTGGTCTGCTCCCCTGAAA
TGCATTAGCGAG-CTCATA-TTGAGCTTCCG-TCTATTGGTGTGATAATTATCTACGCCG
TGGA-TTGGA--CTC-ATGCTTGCTTCTAACCGTCCGCAAGGACAATTTACTT-GACCAA
TTT-GACCTTAGTAACTGCGAGTGAAGCGGGAAAAGCTCAAATTTAAAATCTGGTGGT-C
TCTGGCCATCCGAGTTGTAATCTAGAGAAGTGTTACCCGCGTCGGACCGTGTATAAGTCT
CCTGGAATGGAGCGTCATAGAGGGTGAGAATCCCGTCTTTGACACGGACTACCGAGGCTT
TGTGGTATGCTCTCAAAGAGTCGAGTTGTTTGGGAATGCAGCTCAAAATGGGTGGTAAAT
TCCATCTAAAGCTAAATATTGGCGAGAGACCGATAGCGAACAAGTACCGTGAGGGAAAGA
TGAAAA-GAACTTTGGAAAGAGAGTTAAACAGTACGTGAAATTGCTGAAAGGGAAACGCT
TGAAGTCAGTCGCGTTGGCCGGGAATCAGCCTTGCTTTT-GCTTGGTGTACTTTCTGGTT
GA-CGGGCCAGCATCAGTTTTGACCGGTGGAAAAAGTTCAGGGGAATGTGGCATCTTCGG
GTGTGTTATAGCCCTTGTTCGTATACATCGGTTGGGACTGAGGAACTCAGCACGCCGCAA
GGCC-GGGTCTTTGACCACGTTCGTGCTTAGGATGCTGGCATAATGGCTTTAATCGACCC
GTCTTGAAACACGGACCAAGGAGTCTAACATGCCTGCGAGTGTTTGGG-TGGAAAACCCG
AGCGCGTAATGAAAGTGAAAGTTGAGATCCTTGTCATGGGGAGCATCGACGCCCGGACCT
GACGTTTTCTGACGGCCCTGCGGTAGAGCATGTATGTTGGGACCCGAAAGATGGTGAACT
ATGCCTGAATAGGGTGAAGCCAGAGGAAACTCTGGTGGAGGCTCGTAGCGATTCTGACGT
GCAAATCGATCGTCAAATTT-GGGTATAGGGGCGAAAGACTAATCGAACTCATTGCTGGT
GGTACTGGTGAATTCGAAGCCGGTATCTCCAAGGATGGTCAGACCCGTGAACACGCTCTC
CTTGCCTTCACCCTCGGTGTCCGTCAGCTCATCGTCGCGGTCAACAAGATGGACACYACC
AAGGTCAGTCTGACTCTTATCACAGCCTTTGATGTACACGGTTTGCTAATGATAATCTCT
TGTGCAGTGGTCTGAGGAGCGTTTCACTGAAATCGTCAAGGAAACCTCCAACTTCATCAA
GAAGGTCGGTTACAACCCCAAGACTGTTGCCTTTGTGCCCATCTCCGGCTGGCACGGTGA
CAACATGTTGGAGGAGTCCAAGAAGTAAGAGTCTCTTTGATTG-CTGAGCCATAGATCGT
ATCTGACATCTTGATGTAGCATGACCTGGTACAAGGGCTGGACTCGTGAGGCCAAGGCTG
GTGTCCTCAAGGGTAAGACCCTCCTCGACGCCATCGATGCCATCGAGCCCCCCGTCCGTC
CCTCCGACAAGCCCCTCCGTCTC
>TAA79478_Candolleomyces_badhyzensis
CCTTTACGAATATCT-ATGGCGTTGGTTGTAGCTGGCTC-CTAGGAGCACT---GTGCAC
GCCCGTCATTC----ATATCATCTTTCCACCTGTGAACCATGTGTAGGCCTGGATACCCC
TCGCTTTGGCAACAAAGCGGAT-GCAAGGATTGCTGCGTC-GACAAGGCCGGCTCTCTTT
GAATTTCCAGGTTCTATGTCTTTTT-ACACACCCCAATTGAATGATTTAGAATGTAGTC-
----AATGGGCTTTC-ATGCCTATAAAAAACT--ATACAACTTTCAGCAACGGATCTCTT
GGCTCTCGCATCGATGAAGAACGCAGCGAAATGCGATAAGTAATGTGAATTG-CAGAATT
CAGTGAATCATCGAATCTTTGAACGCACCTTGCGCTCCTTGGTATT-CCGAGGAGCATGC
CTGTTTGAGTGTCATTAAATTCTCAACCTC-ACCAGTTTTGTAACGA-GACAGGT-GAAG
GCTTGGAT-GTGGGGG---TTTTGCAGGCTGCCTCAGT--GCTGGTCTGCTCCCCTGAAA
TGCATTAGCGAG-CTCATA-TTGAGCTTCCG-TCTATTGGTGTGATAATTATCTACGCCG
TGGA-TTGGA--CTC-ATGCTTGCTTCTAACCGTCCGCAAGGACAATTTACTT-GACCAA
TTT-GACCT---------------------------------------------------
------------------------------------------------------------
------------------------------------------------------------
------------------------------------------------------------
------------------------------------------------------------
------------------------------------------------------------
------------------------------------------------------------
------------------------------------------------------------
------------------------------------------------------------
------------------------------------------------------------
------------------------------------------------------------
------------------------------------------------------------
------------------------------------------------------------
------------------------------------------------------------
------------------------------------------------------------
------------------------------------------------------------
------------------------------------------------------------
------------------------------------------------------------
------------------------------------------------------------
------------------------------------------------------------
------------------------------------------------------------
------------------------------------------------------------
------------------------------------------------------------
-----------------------
>LAS73030_Candolleomyces_candolleana
CATTAACGAATATCT-ATGGCGTTGGTTGTAGCTGGCTC-CTAGGAGCACT---GTGCAC
GCCCGTGCTTC----ATATCATCTTTCCACCTGTGAACCATGTGTAGGCCTGGATACCCC
TCGCTTTGGCAACAAAGCGGAT-GAATGGATTGCTGCGTC-GACAAGGCCGGCTCTCTTT
GAATTTCCAGGT-CTATGTCTTTT--ACACACCCCAATTGAATGATTTAGAATGTAGTC-
----AATGGGCTTTC-ATGCCTATAAAAAACT--ATACAACTTTCAGCAACGGATCTCTT
GGCTCTCGCATCGATGAAGAACGCAGCGAAATGCGATAAGTAATGTGAATTG-CAGAATT
CAGTGAATCATCGAATCTTTGAACGCACCTTGCGCTCCTTGGTATT-CCGAGGAGCATGC
CTGTTTGAGTGTCATTAAATTCTCAACCTC-ACCAGTTTTGTAACGA-GACCGGT-GAAG
GCTTGGAT-GTGGGGG---TTTTGCAGGCTGCCTCAGT--GCTGGTCTGCTCCCCTGAAA
TGCATTAGCGAG-CTCATA-TTGAGCTTCCG-TCTATTGGTGTGATAATTATCTACGCCG
TGGA-TTGGA--CTC-ATGCTTGCTTCTAACCGTCCGCAAGGACAATTTACTT-GACCAA
TTT-GACCTTAGTAACTGCGAGTGAAGCGGGAAAAGCTCAAATTTAAAATCTGGTGGT-C
TCTGGCCATCCGAGTTGTAATCTAGAGAAGTGTTACCCGCGTCGGACCGTGTATAAGTCT
CCTGGAATGGAGCGTCATAGAGGGTGAGAATCCCGTCTTTGACACGGACTACCGAGGCTT
TGTGGTATGCTCTCAAAGAGTCGAGTTGTTTGGGAATGCAGCTCAAAATGGGTGGTAAAT
TCCATCTAAAGCTAAATATTGGCGAGAGACCGATAGCGAACAAGTACCGTGAGGGAAAGA
TGAAAA-GAACTTTGGAAAGAGAGTTAAACAGTACGTGAAATTGCTGAAAGGGAAACGCT
TGAAGTCAGTCGCGTTGGCCGGGAATCAGCCTTGCTTTT-GCTTGGTGTACTTTCTGGTT
GA-CGGGCCAGCATCAGTTTTGACCGGTGGAAAAAGTTCAGGGGAATGTGGCATCTTCGG
GTGTGTTATAGCCCTTGTTCGTATACATCGGTTGGGACTGAGGAACTCAGCACGCCGCAA
GGCC-GGGTCTTTGACCACGTTCGTGCTTAGGATGCTGGCATAATGGCTTTAATCGACCC
GTCTTGAAACACGGACCAAGGAGTCTAACATGCCTGCGAGTGTTTGGG-TGGAAAACCCG
AGCGCGTAATGAAAGTGAAAGTTGAGATCCTTGTCATGGGGAGCATCGACGCCCGGACCT
GACGTTTTCTGACGGCCCTGCGGTAGAGCATGTATGTTGGGACCCGAAAGATGGTGAACT
ATGCCTGAATAGGGTGAAGCCAGAGGAAACTCTGGTGGAGGCTCGTAGCGATTCTGACGT
GCAAATCGATCGTCAAATTT-GGGTATAGGGGCGAAAGACTAATCGAAC-----------
------------------------------------------------------------
------------------------------------------------------------
------------------------------------------------------------
------------------------------------------------------------
------------------------------------------------------------
------------------------------------------------------------
------------------------------------------------------------
------------------------------------------------------------
-----------------------
>HMAS287616_Candolleomyces_sichuanicus
-------GAATATCT-ATGGCGTTGGTTGTAGCTGGCTC-CTAGGAGCATT---GTGCAC
GCCCGTCATTC----ATATC---TTTCCACCTGTGAACCATTTGTAGGCCTGGATACCCC
TCGCTTTGGCAACAAAGCGGAT-GCAAGGATTGCTGCGTC-GACAAGGCCGGCTCTCTTT
GAATTTCCAGGTTCTATGTCTTTT--ACACACCCCATTCGAATGATTTAGAATGTAGTC-
----AATGGGCTTTC-ATGCCTATAAAAAACT--ATACAACTTTCAGCAACGGATCTCTT
GGCTCTCGCATCGATGAAGAACGCAGCGAAATGCGATAAGTAATGTGAATTG-CAGAATT
CAGTGAATCATCGAATCTTTGAACGCACCTTGCGCTCCTTGGTATT-CCGAGGAGCATGC
CTGTTTGAGTGTCATTAAATTCTCAACCTC-ACCAGTTTTGTAACGA-GACAGGT-GAAG
GCTTGGAT-GTGGGGG---TTTTGCAGGCTGCCTCAGT--GCTGGTCTGCTCCCCTGAAA
TGCATTAGCGAG-CTCATA-YTGAGCTTCCG-TCTATTGGTGTGATAATTATCTACGCCG
TGGA-TTGGA--CTC-ATGCTTGCTTCTAACCGTCCGCAAGGACAATTTACTT-GACCAA
TT--GACCTTAGTAACTGCGAGTGAAGCGGGAAAAGCTCAAATTTAAAATCTGGTGGT-C
TCTGGCCATCCGAGTTGTAATCTAGAGAAGTGTTACCCGYGTCGGACCGTGTATAAGTCT
CCTGGAATGGAGCGTCATAGAGGGTGAGAATCCCGTCTTTGACACGGACTACCGAGGCTT
TGTGGTATGCTCTCAAAGAGTCGAGTTGTTTGGGAATGCAGCTCAAAATGGGTGGTAAAT
TCCATCTAAAGCTAAATATTGGCGAGAGACCGATAGCGAACAAGTACCGTGAGGGAAAGA
TGAAAA-GAACTTTGGAAAGAGAGTTAAACAGTACGTGAAATTGCTGAAAGGGAAACGCT
TGAAGTCAGTCGCGTTGGCCGGGAATCAGCCTTGCTTTT-GCTTGGTGTACTTTCTGGTT
GA-CGGGCCAGCATCAGTTTTGACCGGTGGAAAAAGTTCAGGGGAATGTGGCATCTTCGG
GTGTGTTATAGCCCTTGTTCGTATACATCGGTTGGGACTGAGGAACTCAGCACGCCGCAA
GGCC-GGGTCTTTGACCACGTTCGTGCTTAGGATGCTGGCATAATGGCTTTAATCGACCC
GTCTTGAAACACGGACCAAGGAGTCTAACATGCCTGCGAGTGTTTGGG-TGGAAAACCCG
AGCGCGTAATGAAAGTGAAAGTTGAGATCCTTGTCATGGGGAGCATCGACGCCCGGACCT
GACGTTTTCTGACGGCCCTGCGGTAGAGCATGTATGTTGGGACCCGAAAGATGGTGAACT
ATGCCTGAATAGGGTGAAGCCAGAGGAAACTCTGGTGGAGGCTCGTAGCGATTCTGACGT
GCAAATCGATCGTCAAATTT-GGGTATAGGGGCGAAAGACTAATCGAACTCATTGCTGGT
GGTACTGGTGAATTCGAAGCCGGTATCTCCAAGGATGGCCAGACCCGTGAACACGCTCTC
CTTGCCTTCACCCTCGGTGTCCGTCAGCTCATCGTCGCGGTCAACAAGATGGACACCACC
AAGGTCAGTATGACTCTTATCACAGCCTTTGATGTACTCGGTTTGCTAATGATAATCTCT
TGTGCAGTGGTCTGAGGAGCGTTTCACTGAAATCGTCAAGGAAACCTCCAACTTCATCAA
GAAGGTCGGTTACAACCCCAAGACTGTTGCCTTCGTGCCCATCTCCGGCTGGCACGGTGA
CAACATGTTGGAGGAGTCGAAGAAGTAAGTCTCTCTTTGATTG-CTGAGCCATAGATCGT
ATCTGACATCTTGATGTAGCATGATGTGGTACAAGGGCTGGACTCGTGAGGCCAAGGCAG
GTGTCCTCAAGGGTAAGACCCTCCTCGACGCCATCGATGCCATTGAACCCCCCGTCCGTC
CCTCCGACAAGCCCCTCCGTCTC
>TL9035_Candolleomyces_trinitatensis
CATTAACGAATATCT-ATGGCGTTGGTTGTAGCTGGCTC-CTAGGAGTATTT--GTGCAC
GCCCGTCATTC----ATATCATCTTTCCACCTGTGAACCATGTGTAGGCCTGGATACCCC
TCGCTTTGGCAACAAAGCGGAT-GCAAGGATTGCTGCGTC-GACAAGGCCGGCTCTCTTT
GAATTTCCAGGTTCTATGTCTTTT--ACACACCCCATTTGTATGATTTAGAATGTAGTC-
----AATGGGCTTTC-ATGCCTATAAAAAACT--ATACAACTTTCAGCAACGGATCTCTT
GGCTCTCGCATCGATGAAGAACGCAGCGAAATGCGATAAGTAATGTGAATTG-CAGAATT
CAGTGAATCATCGAATCTTTGAACGCACCTTGCGCTCCTTGGTATT-CCGAGGAGCATGC
CTGTTTGAGTGTCATTAAATTCTCAACCTC-ACCAGTTTTGTAAAGA-GACAGGT-GAAG
GCTTGGAT-GTGGGGG---TTTTGGAGGCTGCCTCAGT--GCTGGTCTGCTCCCCTGAAA
TGCATTAGCGAG-CTCATA-TTGAGCTTCCG-TCTATTGGTGTGATAATTATCTACGCCG
TGGA-TTGGA--CTC-ATGCTTGCTTCTAACCGTCCGCAAGGACAATTTACTT-GACCAA
TTT-GACCT---------------------------------------------------
------------------------------------------------------------
------------------------------------------------------------
------------------------------------------------------------
------------------------------------------------------------
------------------------------------------------------------
------------------------------------------------------------
------------------------------------------------------------
------------------------------------------------------------
------------------------------------------------------------
------------------------------------------------------------
------------------------------------------------------------
------------------------------------------------------------
------------------------------------------------------------
------------------------------------------------------------
------------------------------------------------------------
------------------------------------------------------------
------------------------------------------------------------
------------------------------------------------------------
------------------------------------------------------------
------------------------------------------------------------
------------------------------------------------------------
------------------------------------------------------------
-----------------------
>CLUF302_Candolleomyces_cladii_marisci
CATTAACGAATATCT-ATGGCGTTGGTTGTAGCTGGCTC-CTAGGAGCATT---GTGCAC
GCCCGTCATTC----ATATCATCTTTCCACCTGTGAACCATGTGTAGGCCTGGATACCCC
TCGCTTTGGCAACAAAGCGGAT-GCGAGGATTGCTGCGTC-GACAAGGCCGGCTCTCTTT
GAATTTCCAGGTTCTATGTCTTTTT-ACACACCCCATTTGAATGATTTAGAATGTAGTC-
----AATGGGCTTTC-ATGCCTATAAAAAACT--ATACAACTTTCAGCAACGGATCTCTT
GGCTCTCGCATCGATGAAGAACGCAGCGAAATGCGATAAGTAATGTGAATTG-CAGAATT
CAGTGAATCATCGAATCTTTGAACGCACCTTGCGCTCCTTGGTATT-CCGAGGAGCATGC
CTGTTTGAGTGTCATTAAATTCTCAACCTC-ACCAGTTTTGTAACGA-GACAGGT-GAAG
GCTTGGATTGTGGGGG---TTTTGCAGGCTGCCTCAGT--GCTGGTCTGCTCCCCTGAAA
TGCATTAGCGAG-CTCATA-TTGAGCTTCCG-TCTATTGGTGTGATAATTATCTACGCCG
TGGA-TTGGA--CTC-ATGCTTGCTTCTAACCGTCCGCAAGGACAATTTACTT-GACCAA
TTT-GACCT---------------------------------------------------
------------------------------------------------------------
------------------------------------------------------------
------------------------------------------------------------
------------------------------------------------------------
------------------------------------------------------------
------------------------------------------------------------
------------------------------------------------------------
------------------------------------------------------------
------------------------------------------------------------
------------------------------------------------------------
------------------------------------------------------------
------------------------------------------------------------
------------------------------------------------------------
------------------------------------------------------------
------------------------------------------------------------
------------------------------------------------------------
------------------------------------------------------------
------------------------------------------------------------
------------------------------------------------------------
------------------------------------------------------------
------------------------------------------------------------
------------------------------------------------------------
-----------------------
>TBGT(M)18600_Candolleomyces_albosquamosus
CATTAACGAATATCT-ATGGCGTTGGTTGTAGCTGGCTC-CTAGGAGCATT---GTGCAC
GCCCGTCATTC----ATATCATCTTTCCACCTGTGAACCATGTGTAGGCCTGGATACCCC
TCGCTTTGGCAACAAGGCGGAT-GCAAGGATTGCTGTGTC-GATAAGGCCGGCTCTCTTT
GAATTTCCAGGTTCTATGTCTTTTT-ACACCCCCCATTTGAATGATTTCGAATGTAGTC-
----AATGGGCTTTC-ATGCCTATAAAAAACT--ATACAACTTTCAGCAACGGATCTCTT
GGCTCTCGCATCGATGAAGAACGCAGCGAAATGCGATAAGTAATGTGAATTG-CAGAATT
CAGTGAATCATCGAATCTTTGAACGCACCTTGCGCTCCTTGGTATT-CCGAGGAGCATGC
CTGTTTGAGTGTCATTAAATTCTCAACCTC-ACCAGTTTTGTAATGA-GACAGGT-GAAG
GCTTGGAT-GTGGGGG---TTT-GCAGGCTGCCTCAGT--GCTGGTCTGCTCCCCTGAAA
TGCATTAGCGAG-CTCATA-TTGAGCTTCCA-TCTATTGGTGTGATAATTATCTACGCTG
TGGA-TTGGA--CTC-ATGCTTGCTTCTAACCGTCCGCAAGGACAATTTACTT-GACCAA
TT--GACCT---------------------------------------------------
------------------------------------------------------------
------------------------------------------------------------
------------------------------------------------------------
------------------------------------------------------------
------------------------------------------------------------
------------------------------------------------------------
------------------------------------------------------------
------------------------------------------------------------
------------------------------------------------------------
------------------------------------------------------------
------------------------------------------------------------
------------------------------------------------------------
------------------------------------------------------------
------------------------------------------------------------
------------------------------------------------------------
------------------------------------------------------------
------------------------------------------------------------
------------------------------------------------------------
------------------------------------------------------------
------------------------------------------------------------
------------------------------------------------------------
------------------------------------------------------------
-----------------------
>TBGT(M)18773_Candolleomyces_niveosquamosus
CATTAACGAATATCT-ATGGCGTTGGTTGTAGATGGCTC-CTAGGAGCATT---GTGCAC
GCCCGTCATTC----ATATCATCTTTCCACCTGTGAACCATGTGTAGGCCTGGATACCCC
TCGCTTTGGTAACAAAGCGGAT-GCAAGGATTGCTGTGTC-GATAAGGCCGGCTCTTTTT
GAATTTCCAGGTTCTATGTCTTTTT-ACACACCCCTTTTGAATGATTTCGAATGTAGTC-
----AATGGGCTTTC-ATGCCTATAAAAAACT--ATACAACTTTCAGCAACGGATCTCTT
GGCTCTCGCATCGATGAAGAACGCAGCGAAATGCGATAAGTAATGTGAATTG-CAGAATT
CAGTGAATCATCGAATCTTTGAACGCACCTTGCGCTCCTTGGTATTGCCGAGGAGCATGC
CTGTTTGAGTGTCATTAAATTCTCAACCTC-ACCAGTTTTGTAACGA-GACAGGT-GAAG
GCTTGGATTGTGGGGG---TTTTGCAGGCTGCCTCAGT--GCTGGTCTGCTCCCCTGAAA
TGCATTAGCGAG-CTCATA-TTGAGCTTCCA-TCTATTGGTGTGATAATTATTTACGCCG
TGGA-TTGGA--CTC-ATGCTTGCTTCTAACCGTCCGCAAGGACAATTTACTT-GACCAA
TT--GACCT---------------------------------------------------
------------------------------------------------------------
------------------------------------------------------------
------------------------------------------------------------
------------------------------------------------------------
------------------------------------------------------------
------------------------------------------------------------
------------------------------------------------------------
------------------------------------------------------------
------------------------------------------------------------
------------------------------------------------------------
------------------------------------------------------------
------------------------------------------------------------
------------------------------------------------------------
------------------------------------------------------------
------------------------------------------------------------
------------------------------------------------------------
------------------------------------------------------------
------------------------------------------------------------
------------------------------------------------------------
------------------------------------------------------------
------------------------------------------------------------
------------------------------------------------------------
-----------------------
>SDBR_CMUNK0443_Candolleomyces_thailandensis
CATTAACGAATATCT-ATGGCGTTGGTTGTAGCTGGCTC-CTAGGAGCATT---GTGCAC
GCCCGTCATTC----ATATCATCTTTCCACCTGTGAACCATGTGTAGGCCTGGATACCCC
TCGCTTTGGCAACAAAGCGGAT-GCAAGGATTGCTGCGTCCAACAAGGCCGGCTCTCTTT
GAATTTCCAGGTTCTATGTCTTTTT-ACACACCCCATTTGAATGATTTCGAATGTAGTC-
----AATGGGCTTTC-AGGCCTATAAAAAACT--ATACAACTTTCAGCAACGGATCTCTT
GGCTCTCGCATCGATAAAAAACGCAGCGAAATGCGATAAGTAATGTGAATTG-CAAAATT
CAGTGAATCATCAAATCTTTGAACGCACCTTGCGCTCCTTGGTATT-CCGAGGAGCATGC
CTGTTTGAGTGTCATTAAATTCTCAACCTC-ACCAGTTTTGTAACGA-GACAGGT-GAAG
GCTTGGAT-GTGGGGG---TTTTGCAGGCTGCCTCAGT--GCTGGTCTGCTCCCCTGAAA
TGCATTAGCGAG-CTCATA-TTGAGCTTCCC-TCTATTGGTGTGATAATTATCTACCCCC
TGGACTTGGA--ACT-CTGCTTGCTTCTAACGGTCCGCAAGGACAATTTACTT-GACCAA
TTT-GACCT---------------------------------------------------
------------------------------------------------------------
------------------------------------------------------------
------------------------------------------------------------
------------------------------------------------------------
------------------------------------------------------------
------------------------------------------------------------
------------------------------------------------------------
------------------------------------------------------------
------------------------------------------------------------
------------------------------------------------------------
------------------------------------------------------------
------------------------------------------------------------
------------------------------------------------------------
------------------------------------------------------------
------------------------------------------------------------
------------------------------------------------------------
------------------------------------------------------------
------------------------------------------------------------
------------------------------------------------------------
------------------------------------------------------------
------------------------------------------------------------
------------------------------------------------------------
-----------------------
>LAH38257_Candolleomyces_crenatus
CATTAACGAATATCT-ATGGCGTTGGTTGTAGCTGGCTTTCTAGGAGCATT---GTGCAC
GCCCGTCATTC----ATATCATCTTTCCACCTGTGAACCATGTGTAGGCCTGGATACCCC
TCGCTTTGGCAACAAAGCGGAT-GCAAGGATTGCTGCGTC-GAAAAGGCCGGCTCTCTTT
GAATTTCCAGGTTCTATGTCTTTTT-ACACACCCCATTTGAATGATTTAGAATGTAGTC-
----AATGGGCTTTC-MTGCCTATAAAAAACA--ATACAACTTTCAGCAACGGATCTCTT
GGCTCTCGCATCGATGAAGAACGCAGCGAAATGCGATAAGTAATGTGAATTG-CAGAATT
CAGTGAATCATCGAATCTTTGAACGCACCTTGCGCTCCTTGGTATT-CCGAGGAGCATGC
CTGTTTGAGTGTCATTAAATTCTCAACCTA-ACCAGTTTTGTAACGA-GACAGGT-GAAG
GCTTGGAT-GTGGGGG---TTTTGCAGGCTGCCTCAGT--GCTGGTCTGCTCCCCTGAAA
TGCATTAGCGAG-CTCATA-TTGAGCTTCCG-TCTATTGGTGTGATAATTATCTACGCCG
TGGA-TTGGA--CTC-ATGCTTGCTTCTAACCGTCCGCAAGGACAATTTACTT-GACCAA
TTT-GACCTTAGTAACTGCGAGTGAAGCGGGAAAAGCTCAAATTTAAAATCTGGTGGT-C
TCTGGCCATCCGAGTTGTAATCTAGAGAAGTGTTACCCGCGTCGGACCGTGTATAAGTCT
CCTGGAATGGAGCGTCATAGAGGGTGAGAATCCCGTCTTTGACACGGACTACCGAGGCTT
TGTGGTATGCTCTCAAAGAGTCGAGTTGTTTGGGAATGCAGCTCAAAATGGGTGGTAAAT
TCCATCTAAAGCTAAATATTGGCGAGAGACCGATAGCGAACAAGTACCGTGAGGGAAAGA
TGAAAA-GAACTTTGGAAAGAGAGTTAAACAGTACGTGAAATTGCTGAAAGGGAAACGCT
TGAAGTCAGTCGCGTTGGCCGGGAATCAGCCTTGCTTTT-GCTTGGTGTACTTTCTGGTT
GA-CGGGCCAGCATCAGTTTTGACCGGTGGAAAAAGTTCAAGGGAATGTGGCATCTTCGG
GTGTGTTATAGCCCTTGTTCGTATACATCGGTTGGGACTGAGGAACTCAGCACGCCGCAA
GGCC-GGGTCTTTGACCACGTTCGTGCTTAGGATGCTGGCATAATGGCTTTAATCGACCC
GTCTTGAAACACGGACCAAGGAGTCTAACATGCCTGCGAGTGTTTGGG-TGGAAAACCCG
AGCGCGTAATGAAAGTGAAAGTTGAGATCCCTGTCATGGGGAGCATCGACGCCCGGACCT
GACGTTTTCTGACGGCCCTGCGGTAGAGCATGTATGTTGGGACCCGAAAGATGGTGAACT
ATGCCTGAATAGGGTGAAGCCAGAGGAAACTCTGGTGGAGGCTCGTAGCGATTCTGACGT
GCAAATCGATCGTCAAATTT-GGGTATAGGGGCGAAAGACTAATCGAACTCATTGCTGGT
GGTACTGGTGAATTCGAAGCCGGTATCTCCAAGGATGGTCAGACCCGTGAACACGCTCTC
CTTGCCTTCACCCTCGGTGTCCGTCAGCTCATCGTCGCCGTCAACAAGATGGACACAACC
AAGGTCAGTCTGACTCTTATCACAGCCTTTGATGTATACGGTTTGCTAATGATAATATCT
TTTGCAGTGGTCTGAGGAGCGTTTCACTGAAATCGTCAAGGAAACCTCCAACTTCATCAA
GAAGGTCGGTTACAACCCCAAGACTGTTGCCTTCGTGCCCATCTCCGGCTGGCACGGTGA
CAACATGTTGGAGGAGTCAAAGAAGTAAGTCTCTCTTTGATTG-CTGAGCCATGGATCGT
ATCTGACATCTTGATGTAGCATGACCTGGTACAAGGGCTGGACTCGTGAGGCCAAGGCTG
GTGTCCTCAAGGGTAAGACCCTCCTCGACGCCATCGATGCCATCGAGCCCCCCGTCCGTC
CCTCCGACAAGCCCCTGCGTCTC
>LAH38258_Candolleomyces_crenatus
CATTAACGAATATCT-ATGGCGTTGGTTGTAGCTGGCTTTCTAGGAGCATT---GTGCAC
GCCCGTCATTC----ATATCATCTTTCCACCTGTGAACCATGTGTAGGCCTGGATACCCC
TCGCTTTGGCAACAAAGCGGAT-GCAAGGATTGCTGCGTC-GAAAAGGCCGGCTCTCTTT
GAATTTCCAGGTTCTATGTCTTTTT-ACACACCCCATTTGAATGATTTAGAATGTAGTC-
----AATGGGCTTTC-MTGCCTATAAAAAACA--ATACAACTTTCAGCAACGGATCTCTT
GGCTCTCGCATCGATGAAGAACGCAGCGAAATGCGATAAGTAATGTGAATTG-CAGAATT
CAGTGAATCATCGAATCTTTGAACGCACCTTGCGCTCCTTGGTATT-CCGAGGAGCATGC
CTGTTTGAGTGTCATTAAATTCTCAACCTA-ACCAGTTTTGTAACGA-GACAGGT-GAAG
GCTTGGAT-GTGGGGG---TTTTGCAGGCTGCCTCAGT--GCTGGTCTGCTCCCCTGAAA
TGCATTAGCGAG-CTCATA-TTGAGCTTCCG-TCTATTGGTGTGATAATTATCTACGCCG
TGGA-TTGGA--CTC-ATGCTTGCTTCTAACCGTCCGCAAGGACAATTTACTT-GACCAA
TTT-GACCTTAGTAACTGCGAGTGAAGCGGGAAAAGCTCAAATTTAAAATCTGGTGGT-C
TCTGGCCATCCGAGTTGTAATCTAGAGAAGTGTTACCCGCGTCGGACCGTGTATAAGTCT
CCTGGAATGGAGCGTCATAGAGGGTGAGAATCCCGTCTTTGACACGGACTACCGAGGCTT
TGTGGTATGCTCTCAAAGAGTCGAGTTGTTTGGGAATGCAGCTCAAAATGGGTGGTAAAT
TCCATCTAAAGCTAAATATTGGCGAGAGACCGATAGCGAACAAGTACCGTGAGGGAAAGA
TGAAAA-GAACTTTGGAAAGAGAGTTAAACAGTACGTGAAATTGCTGAAAGGGAAACGCT
TGAAGTCAGTCGCGTTGGCCGGGAATCAGCCTTGCTTTT-GCTTGGTGTACTTTCTGGTT
GA-CGGGCCAGCATCAGTTTTGACCGGTGGAAAAAGTTCAAGGGAATGTGGCATCTTCGG
GTGTGTTATAGCCCTTGTTCGTATACATCGGTTGGGACTGAGGAACTCAGCACGCCGCAA
GGCC-GGGTCTTTGACCACGTTCGTGCTTAGGATGCTGGCATAATGGCTTTAATCGACCC
GTCTTGAAACACGGACCAAGGAGTCTAACATGCCTGCGAGTGTTTGGG-TGGAAAACCCG
AGCGCGTAATGAAAGTGAAAGTTGAGATCCCTGTCATGGGGAGCATCGACGCCCGGACCT
GACGTTTTCTGACGGCCCTGCGGTAGAGCATGTATGTTGGGACCCGAAAGATGGTGAACT
ATGCCTGAATAGGGTGAAGCCAGAGGAAACTCTGGTGGAGGCTCGTAGCGATTCTGACGT
GCAAATCGATCGTCAAATTT-GGGTATAGGGGCGAAAGACTAATCGAACTCATTGCTGGT
GGTACTGGTGAATTCGAAGCCGGTATCTCCAAGGATGGTCAGACCCGTGAACACGCTCTC
CTTGCCTTCACCCTCGGTGTCCGTCAGCTCATCGTCGCCGTCAACAAGATGGACACAACC
AAGGTCAGTCTGACTCTTATCACAGCCTTTGATGTATACGGTTTGCTAATGATAATATCT
TTTGCAGTGGTCTGAGGAGCGTTTCACTGAAATCGTCAAGGAAACCTCCAACTTCATCAA
GAAGGTCGGTTACAACCCCAAGACTGTTGCCTTCGTGCCCATCTCCGGCTGGCACGGTGA
CAACATGTTGGAGGAGTCAAAGAAGTAAGTCTCTCTTTGATTG-CTGAGCCATGGATCGT
ATCTGACATCTTGATGTAGCATGACCTGGTACAAGGGCTGGACTCGTGAGGCCAAGGCTG
GTGTCCTCAAGGGTAAGACCCTCCTCGACGCCATCGATGCCATCGAGCCCCCCGTCCGTC
CCTCCGACAAGCCCCTGCGTCTC
>SZMC_NL_2347_Candolleomyces_badiophyllus
CATTAACGAATATCT-ATGGCGTTGGTTGTAGCTGGCTC-CTAGGAGCATT---GTGCAC
GCCCGTCATTC----ATATC---TTTCCACCTGTGAACCATGTGTAGGCCTGGATACCCC
TCGCTTTGGCAACAAAGCGGAT-GCAAGGATTGCTGCGTC-GACAAGGCCGGCTCTCTTT
GAATTTCCAGGTTCTATGTTTTTTT-ACACACCCCATTTGAATGATTTAGAATGTAGTC-
----AATGGGCTTTC-ATGCCTATAAAAAACA--ATACAACTTTCAGCAACGGATCTCTT
GGCTCTCGCATCGATGAAGAACGCAGCGAAATGCGATAAGTAATGTGAATTG-CAGAATT
CAGTGAATCATCGAATCTTTGAACGCACCTTGCGCTCCTTGGTATT-CCGAGGAGCATGC
CTGTTTGAGTGTCATTAAATTCTCAACCTC-ACCAGTTTTGTAACGA-GACAGGT-GAAG
GCTTGGAT-GTGGGGG---TTTTGCAGGCTGCCTCAGT--GCTGGTCTGCTCCCCTGAAA
TGCATTAGCGAG-CTCATA-TTGAGCTTCCG-TCTATTGGTGTGATAATTATCTACGCCG
TGGA-TTGGA--CTC-ATGCTTGCTTCTAACCGTCCGCAAGGACAATTT-----------
----------------------------------------AACTTGA---CCAATTGA-C
CTTGGCCATCCGAGTTGTAATCTAGAGAAGTGTTACCCGCGTCGGACCGTGTATAAGTCT
CCTGGAATGGAGCGTCATAGAGGGTGAGAATCCCGTCTTTGACACGGACTACCGAGGCTT
TGTGG--TGCTCTCAAAGAGTCGAGTTGTTTGGGAATGCAGCTCAAAATGGGTGGTAAAT
TCCATCTAAAGCTAAATATTGGCGAGAGACCGATAGCGAACAAGTACCGTGAGGGAAAGA
TGAAAA-GAACTTTGGAAAGAGAGTTAAACAGTACGTGAAATTGCTGAAAGGGAAACGCT
TGAAGTCAGTCGCGTTGGCCGGGAATCAGCCTTGCTTTT-GCTTGGTGTACTTTCTGGTT
GA-CGGGCCAGCATCAGTTTTGACCGGTGGAAAAAGTTCAGGGGAATGTGGCANCTTCGG
GTGTGTTATAGCCCTTGTTCGTATACATCGGTTGGGACTGAGGAACTCAGCACGCCGCAA
GGCC-GGGTCTTTGACCACGTTCGTGCTTAGGATGCTGGCATAATGGCTTTAATCGACCC
GTCTTGAAACACGGACCAAGGAGTCTAACATGCCTGCGAGTGTTTGGG-TGGAAAACCCG
AGCGCGTAATGAAAGTGAAAGTTGAGATCCCTGTCATGGGGAGCATCGACGCCCGGACCT
GACGTTTTCTGACGGCCCTGCGGTAGAGCATGTATGTTGGGACCCGAAAGATGGTGAACT
ATGCCTGAATAGGGTGAAGCCAGAGGAAACTCTGGTGGAGGCTCGTAGC-----------
-------------------------------------------------TCATTGCTGGT
GGTACTGGTGAATTCGAAGCCGGTATCTCCAAGGATGGTCAGACCCGTGAACACGCTCTC
CTTGCCTTCACCCTCGGTGTCCGTCAGCTCATCGTCGCCGTCAACAAGATGGACACCACC
AAGGTCAGTCTGACTCTTATCACAGCCTTTGATGTATACGGTTTGCTAAAGATAATATCT
TTTGCAGTGGTCTGAGGAGCGTTTCACTGAAATCGTCAAGGAAACCTCCAACTTCATCAA
GAAGGTCGGTTACAACCCCAAGACTGTTGCCTTCGTGCCCATCTCCGGCTGGCACGGTGA
CAACATGTTGGAGGAGTCAAAGAAGTAAGTCTCTCTTTGATCG-CTGAGCCATAGATCGT
ATCTGACATCTTGATGTAGCATGACCTGGTACAAGGGCTGGACTCGTGAGGCCAAGGCTG
GTGTCCTCAAGGGTAAGACCCTCCTCGACGCCATCGATGCCATCGAGCCCCCCGTCCGTC
CCTCCGACAAGCCCCTTCGTCTC
>BJTCZ110_Candolleomyces_yanshanensis
CATTAACGAATATCT-ATGGCGTTGGTTGTAGCTGGCTC-CTAGGAGCATT---GTGCAC
GCCCGTCATTC----ATATCATCTTTCCACCTGTGAACCATCTGTAGGCCTGGATACCCC
TCGCTTTGGCTACAAAGCGGAT-GCAAGGATTGCTGCGTC-GACAAGGCCGGCTCTCTTT
GAATTTCCAGGTTCTATGTCTTTTT-ACACACCCCATTCGAATGATGTAGAATGTAGTC-
----AATGGGCTTTC-AAGCCTATAAAACACT--ATACAACTTTCAGCAACGGATCTCTT
GGCTCTCGCATCGATGAAGAACGCAGCGAAATGCGATAAGTAATGTGAATTG-CAGAATT
CAGTGAATCATCGAATCTTTGAACGCACCTTGCGCTCCTTGGTATT-CCGAGGAGCATGC
CTGTTTGAGTGTCATTAAATTCTCAACCTCCACTCGTTTTGTAACAAAGACAGGT-GAAG
GCTGGAAG-GGGGGGT---TTTGGCAGGCGGCCCCA-T--GGTTGGCCGGTCCCCCGAAA
AGGATTAACCAAGTTCAAA-TGGACTTCCCT-CCAATGGTGGGAAAAATAACCACCCCCG
GA-A-TGGAA---TC-CTGGCTGGCTCCAACCTCCCCCAAGGACAATTTATTT-AACCAT
TTT-AACCCTAGTAACTGCGAGTGAAGCGGGAAAAGCTCAAATTTAAAATCTGGTGGT-C
TCTGGCCATCCGAGTTGTAATCTAGAGAAGTGTTACCCGCGTCGGACCGTGTATAAGTCT
CCTGGAATGGAGCGTCATAGAGGGTGAGAATCCCGTCTTTGACACGGACTACCGAGGCTT
TGTGGTATGCTCTCAAAGAGTCGAGTTGTTTGGGAATGCAGCTCAAAATGGGTGGTAAAT
TCCATCTAAAGCTAAATATTGGCGAGAGACCGATAGCGAACAAGTACCGTGAGGGAAAGA
TGAAAA-GAACTTTGGAAAGAGAGTTAAACAGTACGTGAAATTGCTGAAAGGGAAACGCT
TGAAGTCAGTCGCGTTGGCCGGGAATCAGCCTTGCTTTT-GCTTGGTGTACTTTCTGGTT
GA-CGGGCCAGCATCAGTTTTGACCGGTGGAAAAAGTTCAGGGGAATGTGGCATCTTCGG
ATGTGTTATAGCCCTTGTTCGTATACATCGGTTGGGACTGAGGAACTCAGCACGCCGCAA
GGCC-GGGTCTTTGACCACGTTCGTGCTTAGGATGCTGGCATAATGGCTTTAATCGACCC
GTCTTGAAACACGGACCAAGGAGTCTAACATGCCTGCGAGTGTTTGGG-TGGAAAACCCG
AGCGCGTAATGAAAGTGAAAGTTGAGATCCCTGTCATGGGGAGCATCGACGCCCGGACCT
GACGTTTTCTGACGGCCCTGCGGTAGAGCATGTATGTTGGGACCCGAAAGATGGTGAACT
ATGCCTGAATAGGGTGAAGCCAGAGGAAACTCTGGTGGAGGCTCGTAGCGATTCTGACGT
GCAAATCGATCGTCAAATTT-GGGTATAGGGGCGAAAGACTAATCGAACTCATTGCTGGT
GGTACTGGTGAATTCGAAGCCGGTATCTCCAAGGATGGTCAGACCCGTGAACACGCTCTC
CTTGCCTTCACCCTCGGTGTCCGTCAGCTCATCGTCGCCGTCAACAAGATGGACACCACC
AAGGTCAGTCTGACTCTTATCACAGCCTTTTGTGTACACGGTTTGCTAATAATAATCTCT
TGTGCAGTGGTCTGAGGAGCGTTTCACTGAAATCGTCAAGGAAACCTCCAACTTCATCAA
GAAGGTCGGTTACAACCCCAAGACTGTTGCCTTCGTGCCCATCTCCGGCTGGCACGGTGA
CAACATGTTGGAGGAGTCAAAGAAGTAAGTTGCGCTTTGATTG-ATGAGCTATAGATCGT
GTCTGACATCTTGATGTAGCATGACCTGGTACAAGGGCTGGACTCGTGAGGCCAAGGCTG
GTGTCCTCAAGGGTAAGACCCTCCTCGACGCCATTGATGCCATCGAGCCCCCCGTCCGTC
CCTCCGACAAGCCCCTCCGTCTC
>BJTCZ239_Candolleomyces_subcandolleanus
CATTAACGAATATCT-ATGGCGTTGGTTGTAGCTGGCTC-CTAGGAGCATT---GTGCAC
GCCCGTCATTC----ATATCATCTTTCCACCTGTGAACCATCTGTAGGCCTGGATACCCC
TCGCTTTGGCAACAAAGCGGAT--CAAGGATTGCTGCGTC-GACAAGGCCGGCTCTCTTT
GAATTTCCAGGTTCTATGTCTTTTT-ACACACCCCATTCGAATGATGTAGAATGTAGTC-
----AATGGGCTTTC-AAGCCTATAAAACACT--ATACAACTTTCAGCAACGGATCTCTT
GGCTCTCGCATCGATGAAGAACGCAGCGAAATGCGATAAGTAATGTGAATTG-CAGAATT
CAGTGAATCATCGAATCTTTGAACGCACCTTGCGCTCCTTGGTATT-CCGAGGAGCATGC
CTGTTTGAGTGTCATTAAATTCTCAACCTCCACTCGTTTTGTAACAAAGACAGGT-GAAG
GGTAGGAT-GTGGTGT---TTTTGGATGCCGCCTCGCT--GGTCGGCTCCTCTCAAAAGA
TGTATTAACCAC-CTCATA-TTGTTCTTCCT-ACTGTTGTGATGATTATTATCTCCGCGG
AGTA-TAGTA--CTC-CTTGCTGCTTCCAACCCTCCACGACGACTTTTTTCTT-GACCTT
TTC-CACCTTAGTAACTGCGAGTGAAGCGGGAAAAGCTCAAATTTAAAATCTGGTGGT-C
TCTGGCCATCCGAGTTGTAATCTAGAGAAGTGTTACCCGCGTCGGACCGTGTATAAGTCT
CCTGGAATGGAGCGTCATAGAGGGTGAGAATCCCGTCTTTGACACGGACTACCGAGGCTT
TGTGGTATGCTCTCAAAGAGTCGAGTTGTTTGGGAATGCAGCTCAAAATGGGTGGTAAAT
TCCATCTAAAGCTAAATATTGGCGAGAGACCGATAGCGAACAAGTACCGTGAGGGAAAGA
TGAAAA-GAACTTTGGAAAGAGAGTTAAACAGTACGTGAAATTGCTGAAAGGGAAACGCT
TGAAGTCAGTCGCGTTGGCCGGGAATCAGCCTTGCTTTT-GCTTGGTGTACTTTCTGGTT
GA-CGGGCCAGCATCAGTTTTGACCGGTGGAAAAAGTTCAGGGGAATGTGGCATCTTCGG
ATGTGTTATAGCCCTTGTTCGTATACATCGGTTGGGACTGAGGAACTCAGCACGCCGCAA
GGCC-GGGTCTTTGACCACGTTCGTGCTTAGGATGCTGGCATAATGGCTTTAATCGACCC
GTCTTGAAACACGGACCAAGGAGTCTAACATGCCTGCGAGTGTTTGGG-TGGAAAACCCG
AGCGCGTAATGAAAGTGAAAGTTGAGATCCCTGTCATGGGGAGCATCGACGCCCGGACCT
GACGTTTTCTGACGGCCCTGCGGTAGAGCATGTATGTTGGGACCCGAAAGATGGTGAACT
ATGCCTGAATAGGGTGAAGCCAGAGGAAACTCTGGTGGAGGCTCGTAGCGATTCTGACGT
GCAAATCGATCGTCAAATTT-GGGTATAGGGGCGAAAGACTAATCGAACTCATTGCTGGT
GGTACTGGTGAATTCGAAGCCGGTATCTCCAAGGATGGTCAGACCCGTGAACACGCTCTC
CTTGCCTTCACCCTCGGTGTCCGTCAGCTCATCGTCGCCGTCAACAAGATGGACACCACC
AAGGTCAGTCTGACTCTTATCACAGCCTTTTGTGTACACGGTTTGCTAATAATAATCTCT
TGTGCAGTGGTCTGAGGAGCGTTTCACTGAAATCGTCAAGGAAACCTCCAACTTCATCAA
GAAGGTCGGTTACAACCCCAAGACTGTTGCCTTCGTGCCCATCTCCGGCTGGCACGGTGA
CAACATGTTGGAGGAGTCAAAGAAGTAAGTTGCGCTTTGATTG-ATGAGCTATAGATCGT
GTCTGACATCTTGATGTAGCATGACCTGGTACAAGGGCTGGACTCGTGAGGCCAAGGCTG
GTGTCCTCAAGGGTAAGACCCTCCTCGACGCCATTGATGCCATCGAGCCCCCCGTCCGTC
CCTCCGACAAGCCCCTCCGTCTC
>BJTCZ777_Candolleomyces_incanus
CATTAACGAATATCT-ATGGCGTTGGTTGTAGCTGGCTC-CTAGGAGCATT---GTGCAC
GCCCGTCATTC----ATATCATCTTTCCACCTGTGAACCATCTGTAGGCCTGGATACCCC
TCGCTTTGGCAACAAAGCGGAT-GCAAGGATTGCTGCGTC-GACAAGGCCGGCTCTCTTT
GAATTTCCAGGTTCTATGTCTTTTT-ACACACCCCATTTGAATGATTTAGAATGTAGTC-
----AATGGGCTTTC-ATGCCTATAAAAAACT--ATACAACTTTCAGCAACGGATCTCTT
GGCTCTCGCATCGATGAAGAACGCAGCGAAATGCGATAAGTAATGTGAATTG-CAGAATT
CAGTGAATCATCGAATCTTTGAACGCACCTTGCGCTCCTTGGTATT-CCGAGGAGCATGC
CTGTTTGAGTGTCATTAAATTCTCAACCTC-ACCAGTTTTGTAACGA-GACAGGT-GAAG
GCTTGGAT-GTGGGGG---TTTTGCAGGCTGCCTCAGT--GCTGGTCTGCTCTCCTGAAA
TGCATTAGCGAG-CTCATA-TTGAGCTTCCG-TCTATTGGTGTGATAATTATCTACGCCG
TGGA-TTGGA--CTC-ATGCTTGCTTCTAACCGTCCGCAAGGACAATTTACTT-GACCAA
TTT-GACCTTAGTA-CTGCGAGTGAAGCGGGAAAAGCTCAAATTTAAAATCTGGTGGT-C
TTTGGCCATCCGAGTTGTAATCTAGAGAAGTGTTACCCGCGTCGGACCGTGTATAAGTCT
CCTGGAATGGAGCGTCATAGAGGGTGAGAATCCCGTCTTTGACACGGACTACCGAGGCTT
TGTGGTATGCTCTCAAAGAGTCGAGTTGTTTGGGAATGCAGCTCAAAATGGGTGGTAAAT
TCCATCTAAAGCTAAATATTGGCGAGAGACCGATAGCGAACAAGTACCGTGAGGGAAAGA
TGAAAA-GAACTTTGGAAAGAGAGTTAAACAGTACGTGAAATTGCTGAAAGGGAAACGCT
TGAAGTCAGTCGCGTTGGCCGGGAATCAGCCTTGCTTTT-GCTTGGTGTACTTTCTGGTT
GA-CGGGCCAGCATCAGTTTTGACCGGTGGAAAAAGTTCAGGGGAATGTGGCATCTTCGG
ATGTGTTATAGCCCTTGTTCGTATACATCGGTTGGGACTGAGGAACTCAGCACGCCGCAA
GGCC-GGGTCTTTGACCACGTTCGTGCTTAGGATGCTGGCATAATGGCTTTAATCGACCC
GTCTTGAAACACGGACCAAGGAGTCTAACATGCCTGCGAGTGTTTGGG-TGGAAAACCCG
AGCGCGTAATGAAAGTGAAAGTTGAGATCCCTGTCATGGGGAGCATCGACGCCCGGACCT
GACGTTTTCTGACGGCCCTGCGGTAGAGCATGTATGTTGGGACCCGAAAGATGGTGAACT
ATGCCTGAATAGGGTGAAGCCAGAGGAAACTCTGGTGGAGGCTCGTAGCGATTCTGACGT
GCAAATCGATCGTCAAATTT-GGGTATAGGGGCGAAAGACTAATCGAACTCATTGCTGGT
GGTACTGGTGAATTCGAAGCCGGTATCTCCAAGGATGGTCAGACCCGTGAACACGCTCTC
CTTGCCTTCACCCTCGGTGTCCGTCAGCTCATCGTCGCCGTCAACAAGATGGACACCACC
AAGGTCAGTCTGACTCTTATCACAGCCTTTTGTGTACACGGTTTGCTAATAATAATCTCT
TGTGCAGTGGTCTGAGGAGCGTTTCACTGAAATCGTCAAGGAAACCTCCAACTTCATCAA
GAAGGTCGGTTACAACCCCAAGACTGTTGCCTTCGTGCCCATCTCCGGCTGGCACGGTGA
CAACATGTTGGAGGAGTCAAAGAAGTAAGTTGCGCTTTGATTG-ATGAGCTATAGATCGT
GTCTGACATCTTGATGTAGCATGACCTGGTACAAGGGCTGGACTCGTGAGGCCAAGGCTG
GTGTCCTCAAGGGTAAGACCCTCCTCGACGCCATTGATGCCATCGAGCCCCCCGTCCGTC
CCTCCGACAAGCCCCTCCGTCTC
>MCVE29117_Candolleomyces_bivelata
CATTAACGAATATCT-ATGGCGTTGGTTGTAGCTGGCTC-CTAGGAGCAAT---GTGCAC
GCCCGTCATTC----ATATCATCTTTCCACCTGTGAACCATGTGTAGGCCTGGATACCCC
TCGCTTTGGCAACAAAGCGGAT-GCAAGGATTGCTGCGTC-GACAAGGCCGGCTCTCTTT
GAATTTCCAGGCTCTATGTCTTTTT-ACACACCCCATTTGAATGATTTAGAATGTAGTC-
----AATGGGCTATC-ATGCCTATAAAAAACT--ATACAACTTTCAGCAACGGATCTCTT
GGCTCTCGCATCGATGAAGAACGCAGCGAAATGCGATAAGTAATGTGAATTG-CAGAATT
CAGTGAATCATCGAATCTTTGAACGCACCTTGCGCTCCTTGGTATT-CCGAGGAGCATGC
CTGTTTGAGTGTCATTAAATTCTCAACCTC-ACCAGTTTTGTAACGA-GACAGGT-GAAG
GCTTGGAT-GTGGGGG---TTTTGCAGGCTGCCTCAGT--GCTGGTCTGCTCTCCTGAAA
TGCATTAGCGAG-CTCATA-TTGAGCTTCCG-TCTATTGGTGTGATAATTATCTACGCCG
TGGA-TTGGA--CTC-ATGCTTGCTTCTAACCGTCCGCAAGGACAATTTACTT-GACCAA
TTT-GACCT---------------------------------------------------
------------------------------------------------------------
------------------------------------------------------------
------------------------------------------------------------
------------------------------------------------------------
------------------------------------------------------------
------------------------------------------------------------
------------------------------------------------------------
------------------------------------------------------------
------------------------------------------------------------
------------------------------------------------------------
------------------------------------------------------------
------------------------------------------------------------
------------------------------------------------------------
------------------------------------------------------------
------------------------------------------------------------
------------------------------------------------------------
------------------------------------------------------------
------------------------------------------------------------
------------------------------------------------------------
------------------------------------------------------------
------------------------------------------------------------
------------------------------------------------------------
-----------------------
>HMAS258913_Candolleomyces_luridus
-------GAATATCT-ATGGCGTTGGTTGTAGCTGGCTC-CTAGGAGCATT---GTGCAC
GCCCGTCATTC----ATATCATCTTTCCACCTGTGAACCATGTGTAGGCCTGGATACCCC
TCGCTTTGGCAACAAAGCGGAT-GCAAGGATTGCTGCGTC-GACAAGGCCGGCTCTCTTT
GAATTTCCAGGTTCTATGTCTTTT--ACAYACCCCATTCGAATGATTTAGAATGTAGTC-
----AATGGGCTTTC-ATGCCTATAAAAAACT--ATACAACTTTCAGCAACGGATCTCTT
GGCTCTCGCATCGATGAAGAACGCAGCGAAATGCGATAAGTAATGTGAATTG-CAGAATT
CAGTGAATCATCGAATCTTTGAACGCACCTTGCGCTCCTTGGTATT-CCGAGGAGCATGC
CTGTTTGAGTGTCATTAAATTCTCAACCTC-ACCAGTTTTGTAACGA-GACAGGT-GAAG
GCTTGGAT-GTGGGGG---TTTTGCAGGCTGCCTCAGT--GCTGGTCTGCTCCCCTGAAA
TGCATTAGCGAG-CTCATA-TTGAGCTTCCG-TCTATTGGTGTGATAATTATCTACGCCG
TGGA-TTGGA--CTC-ATGCTTGCTTCTAACCGTCCGCGAGGACAATTTACTT-GACCAA
TTT-GACCTTAGTAACTGCGAGTGAAGCGGGAAAAGCTCAAATTTAAAATCTGGTGGT-C
TCTGGCCATCCGAGTTGTAATCTAGAGAAGTGTTACCCGCGTCGGACCGTGTATAAGTCT
CCTGGAATGGAGCGTCATAGAGGGTGAGAATCCCGTCTTTGACACGGACTACCGAGGCTT
TGTGGTATGCTCTCAAAGAGTCGAGTTGTTTGGGAATGCAGCTCAAAATGGGTGGTAAAT
TCCATCTAAAGCTAAATATTGGCGAGAGACCGATAGCGAACAAGTACCGTGAGGGAAAGA
TGAAAA-GAACTTTGGAAAGAGAGTTAAACAGTACGTGAAATTGCTGAAAGGGAAACGCT
TGAAGTCAGTCGCGTTGGCCGGGAATCAGCCTTGCTTTT-GCTTGGTGTACTTTCTGGTT
GA-CGGGCCAGCATCAGTTTTGACCGGTGGAAAAAGTTCAGGGGAATGTGGCATCTTCGG
GTGTGTTATAGCCCTTGTTCGTATACATCGGTTGGGACTGAGGAACTCAGCACGCCGCAA
GGCC-GGGTCTTTGACCACGTTCGTGCTTAGGATGCTGGCATAATGGCTTTAATCGACCC
GTCTTGAAACACGGACCAAGGAGTCTAACATGCCTGCGAGTGTTTGGG-TGGAAAACCCG
AGCGCGTAATGAAAGTGAAAGTTGAGATCCTTGTCATGGGGAGCATCGACGCCCGGACCT
GACGTTTTCTGACGGCCCTGCGGTAGAGCATGTATGTTGGGACCCGAAAGATGGTGAACT
ATGCCTGAATAGGGTGAAGCCAGAGGAAACTCTGGTGGAGGCTCGTAGCGATTCTGACGT
GCAAATCGATCGTCAAATTT-GGGTATAGGGGCGAAAGACTAATCGAACTCATTGCTGGT
GGTACTGGTGAATTCGAAGCCGGTATCTCCAAGGATGGTCAGACCCGTGAACACGCTCTC
CTTGCCTTCACCCTCGGTGTCCGTCAGCTCATCGTCGCCGTCAACAAGATGGACACCACC
AAGGTCAGTCTGACTCTTATCACAGCCTTTTGTGTACACGGTTTGCTAATAATAATCTCT
TGTGCAGTGGTCTGAGGAGCGTTTCACTGAAATCGTCAAGGAAACCTCCAACTTCATCAA
GAAGGTCGGTTACAACCCCAAGACTGTTGCCTTCGTGCCCATCTCCGGCTGGCACGGTGA
TAACATGTTAGAGGAGTCGAAGAAGTAAGTTGTGCTTTGATTG-CTGAGCCATAGATCGT
GTCTGACATCTTGATGTAGCATGACCTGGTACAAGGGCTGGACTCGTGAGGCCAAGGCTG
GTGTCCTCAAGGGTAAGACCCTCCTTGACGCCATTGATGCCATCGAGCCCCCAGTCCGTC
CCTCCGACAAGCCCCTCCGTCTC
>DED8340_Candolleomyces_albipes
CATTAACGAATATCT-ATGGCGTTGGTKGTAGCTGGCTC-CTAGGAGCATCTT-GTGCAC
GCCCGTCATTC----AGATTATCTTTCCACCTGTGAACCATGTGTAGACCTGGATACCCC
TCGCTTTGGCAACAAAGCGGAT-GCGAGGATTGCTGCGTCGA-CAAGGCCGGCTCTCTTT
GAACTTCCAGGGTCTATG-TCTTTT-ACACACCCCAATTGAATGAAAAAGAATGTAGTC-
----AATGGGCTTTC-AAGCCTATAAAACACT--ATACAACTTTCAGCAACGGATCTCTT
GGCTCTCGCATCGATGAAGAACGCAGCGAAATGCGATAAGTAATGTGAATTG-CAGAATT
CAGTGAATCATCGAATCTTTGAACGCACCTTGCGCTCCTTGGTATT-CCGAGGAGCATGC
CTGTTTGAGTGTCATTAAATTCTCAACCTC-ACCAGTTTTGTAATGA-GACGAGT-GAAG
GCTTGGAT-GTGGGGG---TTTTGCAGGCTGCCTCAGT--GCTGGTCTGCTCCCCTGAAA
TGCATTAGCGAG-CTCTTG-TTGAGCCTCCG-TCTATTGGTGTGATAATTATCTACGCCG
TGGATTGGA---CTC-ATGCTTGCTTCTAACCGTCCGCAAGGACAACTTATTT-GACCAA
TT--G-ACCT--------------------------------------------------
------------------------------------------------------------
------------------------------------------------------------
------------------------------------------------------------
------------------------------------------------------------
------------------------------------------------------------
------------------------------------------------------------
------------------------------------------------------------
------------------------------------------------------------
------------------------------------------------------------
------------------------------------------------------------
------------------------------------------------------------
------------------------------------------------------------
------------------------------------------------------------
------------------------------------------------------------
------------------------------------------------------------
------------------------------------------------------------
------------------------------------------------------------
------------------------------------------------------------
------------------------------------------------------------
------------------------------------------------------------
------------------------------------------------------------
------------------------------------------------------------
-----------------------
>Pegler2133_Candolleomyces_efflorescens
CATTAACGAATATCT-ATGGCGTTGGTTGTAGCTGGCTC-CTAGGAGCATCTT-GTGCAC
GCCCGTCATTC----AGATTATCTTTCCACCTGTGAACCATGTGTAGACCTGGATACCCC
TCGCTTTGGCAACAAAGCGGAT-GCGAGGATTGCTGCGTCGA-CAAGGCCGGCTCTCTTT
GAACTTCCAGGGTCTATG-TCTTTT-ACACACCCCAATTGAATGAAAAAGAATGTAGTC-
----AATGGGCTTTC-AAGCCTATAAAACACT--ATACAACTTTCAGCAACGGATCTCTT
GGCTCTCGCATCGATGAAGAACGCAGCGAAATGCGATAAGTAATGTGAATTG-CAGAATT
CAGTGAATCATCGAATCTTTGAACGCACCTTGCGCTCCTTGGTATT-CCGAGGAGCATGC
CTGTTTGAGTGTCATTAAATTCTCAACCTC-ACCAGTTTTGTAATGA-GACGAGT-GAAG
GCTTGGAT-GTGGGGG---TTTTGCAGGCTGCCTCAGT--GCTGGTCTGCTCCTCTGAAA
TGCATTAGCGAG-CTCTTG-TTGAGCCTCCG-TCTATTGGTGTGATAATTATCTACGCCG
TGGATTGGA---CTC-ATGCTTGCTTCTAACCGTCCGCAAGGACAACTTATTT-GACCAA
TTT-G-ACCT--------------------------------------------------
------------------------------------------------------------
------------------------------------------------------------
------------------------------------------------------------
------------------------------------------------------------
------------------------------------------------------------
------------------------------------------------------------
------------------------------------------------------------
------------------------------------------------------------
------------------------------------------------------------
------------------------------------------------------------
------------------------------------------------------------
------------------------------------------------------------
------------------------------------------------------------
------------------------------------------------------------
------------------------------------------------------------
------------------------------------------------------------
------------------------------------------------------------
------------------------------------------------------------
------------------------------------------------------------
------------------------------------------------------------
------------------------------------------------------------
------------------------------------------------------------
-----------------------
>LAH38255_Candolleomyces_undulatus
CATTAACGGATATCTTATGGCGTTGGTTGTAGCTGGCTC-CTAGGAGCATCTTTGTGCAC
ACCCGTCATTC----AGATCATCTTTCCACCTGTGAACCATGTGTAGGCCTGGATACCCC
TCGCTTTGGCAACAAAGCGGAT-GCAAGGATTGCTGGGTCGAACAAGGCCGGCTCTCTTT
GAATTTCCAGGTTCTATGATCTTTT-ACACACCCCATTTGAATGATGTAGAAAGTAGTCT
TGTCAATGGGCTTTC-ACGCCTATAAAACACT--ATACAACTTTCAGCAACGGATCTCTT
GGCTCTCGCATCGATGAAGAACGCAGCGAAATGCGATAAGTAATGTGAATTG-CAGAATT
CAGTGAATCATCGAATCTTTGAACGCACCTTGCGCTCCTTGGTATT-CCGAGGAGCATGC
CTGTTTGAGTGTCATTAAATTCTCAACCTC-ACCAGTTTTGTAACAAAGACGGGT-GAAG
GCTTGGAT-GTGGGGG---TTTTGCAGGCTGCCTCAGT--GCTGGTCTGCTCCTCTGAAA
TGCATTAGCGAG-CTCATG-TTGAGCCTCCG-TCTATTGGTGTGATAATTATCTACGCCG
TGGATTGGA---CTC-ATGCTTGCTTCTAACCGTCCGCAAGGACAATTTACTT-GACCAA
TTT-GGACCTAGTAACTGCGAGTGAAGCGGGAAGAGCTCAAATTTAAAATCTGGTGGT-C
TCTGGCCATCCGAGTTGTAATCTAGAGAAGTGTTACCCGCGTCGGACCGTGTATAAGTCT
CCTGGAATGGAGCGTCATAGAGGGTGAGAATCCCGTCTTTGACACGGACTACCGAGGCTT
TGTGGTATGCTCTCAAAGAGTCGAGTTGTTTGGGAATGCAGCTCAAAATGGGTGGTAAAT
TCCATCTAAAGCTAAATATTGGCGAGAGACCGATAGCGAACAAGTACCGTGAGGGAAAGA
TGAAAA-GAACTTTGGAAAGAGAGTTAAACAGTACGTGAAATTGCTGAAAGGGAAACGCT
TGAAGTCAGTCGCGTTGGCCGGGAATCAGCCTTGCTTTWTGCTTGGTGTACTTTCTGGTT
GA-CGGGCCAGCATCAGTTTTGACYGGTGGAAAAAGTTCAGGGGAATGTGGCATCTTCGG
ATGTGTTATAGCCCTTGTTCGTATACATCGGTTGGGACTGAGGAACTCAGCACGCCGCAA
GGCC-GGGTCTTTGACCACGTTCGTGCTTAGGATGCTGGCATAATGGCTTTAATCGACCC
GTCTTGAAACACGGACCAAGGAGTCTAACATGCCTGCGAGTGTTTGGG-TGGAAAATCCG
AGCGCGTAATGAAAGTGAAAGTCGAGATCCCTGTCATGGGGAGCATCGACGCCCGGACCT
GACGTTTTCTGACGGCCCTGCGGTAGAGCATGTATGTTGGGACCCGAAAGATGGTGAACT
ATGCCTGAATAGGGTGAAGCCAGAGGAAACTCTGGTGGAGGCTCGTAGCGATTCTGACGT
GCAAATCGATCGTCAAATTT-GGGTATAGGGGCGAAAGACTAATCGACCTCATTGCTGGT
GGTACTGGTGAATTCGAAGCCGGTATCTCCAAGGATGGTCAGACTCGTGAACACGCTCTC
CTTGCCTTCACCCTCGGTGTCCGTCAGCTCATCGTCGCCGTCAATAAGATGGACACCACC
AAGGTCAGTCTAACTCTTATCA-AGTCATCTGTTGACACGATTTATTGATGATAATTATT
TCTGCAGTGGTCTGAGGAGCGTTTCACTGAAATCGTCAAGGAAACCTCCAACTTCATCAA
GAAGGTCGGTTACAACCCCAAGACYGTTGCCTTTGTGCCAATCTCCGGCTGGCACGGTGA
CAACATGTTGGAGGAGTCGAAGAAGTAAGTTGCGCTTTCATCG-CTGAGCTTTAGGTAAG
ATCTGACATAT-GATGTAGCATGCCCTGGTACAAGGGCTGGACTCGTGAGTCCAAGGCTG
GTGTCCTCAAGGGCAAGACCCTCCTCGATGCCATCGACGCCATCGAGCCCCCCGTCCGTC
CCTCCGACAAGCCCCTCCGTCTC
>LAH38256_Candolleomyces_undulatus
CATTAACGGATATCTTATGGCGTTGGTTGTAGCTGGCTC-CTAGGAGCATCTTTGTGCAC
ACCCGTCATTC----AGATCATCTTTCCACCTGTGAACCATGTGTAGGCCTGGATACCCC
TCGCTTTGGCAACAAAGCGGAT-GCAAGGATTGCTGGGTCGAACAAGGCCGGCTCTCTTT
GAATTTCCAGGTTCTATGATCTTTT-ACACACCCCATTTGAATGATGTAGAAAGTAGTCT
TGTCAATGGGCTTTC-ACGCCTATAAAACACT--ATACAACTTTCAGCAACGGATCTCTT
GGCTCTCGCATCGATGAAGAACGCAGCGAAATGCGATAAGTAATGTGAATTG-CAGAATT
CAGTGAATCATCGAATCTTTGAACGCACCTTGCGCTCCTTGGTATT-CCGAGGAGCATGC
CTGTTTGAGTGTCATTAAATTCTCAACCTC-ACCAGTTTTGTAACAAAGACGGGT-GAAG
GCTTGGAT-GTGGGGG---TTTTGCAGGCTGCCTCAGT--GCTGGTCTGCTCCTCTGAAA
TGCATTAGCGAG-CTCATG-TTGAGCCTCCG-TCTATTGGTGTGATAATTATCTACGCCG
TGGATTGGA---CTC-ATGCTTGCTTCTAACCGTCCGCAAGGACAATTTACTT-GACCAA
TTT-GGACCTAGTAACTGCGAGTGAAGCGGGAAGAGCTCAAATTTAAAATCTGGTGGT-C
TCTGGCCATCCGAGTTGTAATCTAGAGAAGTGTTACCCGCGTCGGACCGTGTATAAGTCT
CCTGGAATGGAGCGTCATAGAGGGTGAGAATCCCGTCTTTGACACGGACTACCGAGGCTT
TGTGGTATGCTCTCAAAGAGTCGAGTTGTTTGGGAATGCAGCTCAAAATGGGTGGTAAAT
TCCATCTAAAGCTAAATATTGGCGAGAGACCGATAGCGAACAAGTACCGTGAGGGAAAGA
TGAAAA-GAACTTTGGAAAGAGAGTTAAACAGTACGTGAAATTGCTGAAAGGGAAACGCT
TGAAGTCAGTCGCGTTGGCCGGGAATCAGCCTTGCTTTWTGCTTGGTGTACTTTCTGGTT
GA-CGGGCCAGCATCAGTTTTGACYGGTGGAAAAAGTTCAGGGGAATGTGGCATCTTCGG
ATGTGTTATAGCCCTTGTTCGTATACATCGGTTGGGACTGAGGAACTCAGCACGCCGCAA
GGCC-GGGTCTTTGACCACGTTCGTGCTTAGGATGCTGGCATAATGGCTTTAATCGACCC
GTCTTGAAACACGGACCAAGGAGTCTAACATGCCTGCGAGTGTTTGGG-TGGAAAATCCG
AGCGCGTAATGAAAGTGAAAGTCGAGATCCCTGTCATGGGGAGCATCGACGCCCGGACCT
GACGTTTTCTGACGGCCCTGCGGTAGAGCATGTATGTTGGGACCCGAAAGATGGTGAACT
ATGCCTGAATAGGGTGAAGCCAGAGGAAACTCTGGTGGAGGCTCGTAGCGATTCTGACGT
GCAAATCGATCGTCAAATTT-GGGTATAGGGGCGAAAGACTAATCGACCTCATTGCTGGT
GGTACTGGTGAATTCGAAGCCGGTATCTCCAAGGATGGTCAGACTCGTGAACACGCTCTC
CTTGCCTTCACCCTCGGTGTCCGTCAGCTCATCGTCGCCGTCAATAAGATGGACACCACC
AAGGTCAGTCTAACTCTTATCA-AGTCATCTGTTGACACGATTTATTGATGATAATTATT
TCTGCAGTGGTCTGAGGAGCGTTTCACTGAAATCGTCAAGGAAACCTCCAACTTCATCAA
GAAGGTCGGTTACAACCCCAAGACYGTTGCCTTTGTGCCAATCTCCGGCTGGCACGGTGA
CAACATGTTGGAGGAGTCGAAGAAGTAAGTTGCGCTTTCATCG-CTGAGCTTTAGGTAAG
ATCTGACATAT-GATGTAGCATGCCCTGGTACAAGGGCTGGACTCGTGAGTCCAAGGCTG
GTGTCCTCAAGGGCAAGACCCTCCTCGATGCCATCGACGCCATCGAGCCCCCCGTCCGTC
CCTCCGACAAGCCCCTCCGTCTC
>ADK3564_Candolleomyces_tuberculata
CATTTAAGAAAATTTTA-GGCGGTGGTTGTAGCTGGCTC-CTAGGAGCATCTT-GTGCAC
ACCCGTCATTC----AGATCATCTTTCCACCTGTGAACCATGTGTAGGCCTGGATACCCC
TCGCTTTGGCAACAAAGCGGAT-GCAAGGATTGCTGTGTCGA-CAAGGCCGGCTCTCTTT
GAATTTCCAGGTTCTATG-TCTTTT-ACACACCCCATTTGAATGATGTAGAATGTAGTC-
----AATGGGCTTTC-ACGCCTATAAAACACT--ATACAACTTTCAGCAACGGATCTCTT
GGCTCTCGCATCGATGAAGAACGCAGCGAAATGCGATAAGTAATGTGAATTG-CAGAATT
CAGTGAATCATCGAATCTTTGAACGCACCTTGCGCTCCTTGGTATT-CCGAGGAGCATGC
CTGTTTGAGTGTCATTAAATTCTCAACCTC-ACCAGTTTTGTAACGA-GACAGGT-GAAG
GCTTGGAT-GTGGGGG---TTTTGCAGGCTGCCTCAGT--GCTGGTCTGCTCCTCTGAAA
TGCATTAGCGAG-CT-ATG-TTGAGCCTCTG-TCTATTGGTGTGATAATTATCTACGCCG
TGGATTGGA---ACC-AGACTTGCTTCTAACTG-CCGCAAGGACCATTTAATT-TGACAA
TTT-G-ACCT--------------------------------------------------
------------------------------------------------------------
------------------------------------------------------------
------------------------------------------------------------
------------------------------------------------------------
------------------------------------------------------------
------------------------------------------------------------
------------------------------------------------------------
------------------------------------------------------------
------------------------------------------------------------
------------------------------------------------------------
------------------------------------------------------------
------------------------------------------------------------
------------------------------------------------------------
------------------------------------------------------------
------------------------------------------------------------
------------------------------------------------------------
------------------------------------------------------------
------------------------------------------------------------
------------------------------------------------------------
------------------------------------------------------------
------------------------------------------------------------
------------------------------------------------------------
-----------------------
>LAH37829_Candolleomyces_pakistanensis
CATTAACGAATATCT-ATGGCGTTGGTTGTAGCTGGCTC-CTAGGAGCATCTT-GTGCAC
ACCCGTCATTC----AGATCATCTTTCCACCTGTGAACCATGTGTAGGCCTGGATACCCC
TCGCTTTGGCAACAAAGCGGAT-GCAAGGATTGCTGCGTCGA-CAAGGCCGGCTCTCTTT
GAATTTCCAGGTTCTATG-TCTTTT-ACACACCCCATTTGAATGATGTAGAATGTAGTC-
----AATGGGCTTTC-ACGCCTATAAAACACT--ATACAACTTTCAGCAACGGATCTCTT
GGCTCTCGCATCGATGAAGAACGCAGCGAAATGCGATAAGTAATGTGAATTG-CAGAATT
CAGTGAATCATCGAATCTTTGAACGCACCTTGCGCTCCTTGGTATT-CCGAGGAGCATGC
CTGTTTGAGTGTCATTAAATTCTCAACCTC-ACCAGTATTGTAACGA-GACAGGT-GAAG
GCTTGGAT-GTGGGGG---TTTTGCAGGCTGCCTCAGT--GCTGGTCTGCTCCTCTGAAA
TGCATTAGCGAG-CTCATG-TTGAGCCTCCG-TCTATTGGTGTGATAATTATCTACGCCG
TGGATTGGA---CTC-ATGGTTGCTTCTAACCGTCCGCAAGGACCATTTACTT-GACCAA
TTT-GACCTTAGTAACTGCGAGTGAAGCGGGAARAGCTCAAATTTAAAATCTGGTGGT-C
TCTGGCCATCCGAGTTGTAATCTAGAGAAGTGTTACCCGCGTCGGACCGTGTATAAGTCT
CCTGGAATGGAGCGTCATAGAGGGTGAGAATCCCGTCTTTGACACGGACTACCGAGGCTT
TGTGGTATGCTCTCAAAGAGTCGAGTTGTTTGGGAATGCAGCTCAAAATGGGTGGTAAAT
TCCATCTAAAGCTAAATATTGGCGAGAGACCGATAGCGAACAAGTACCGTGAGGGAAAGA
TGAAAA-GAACTTTGGAAAGAGAGTTAAACAGTACGTGAAATTGCTGAAAGGGAAACGCT
TGAAGTCAGTCGCGTTGGCCGGGAATCAGCCTTGCTTTTTGCTTGGTGTACTTTCTGGTT
GA-CGGGCCAGCATCAGTTTTGACCGGTGGAAAAAGTTCAGGGGAATGTGGCATCTTCGG
ATGTGTTATAGCCCTTGTTCGTATACATCGGTTGGGACTGAGGAACTCAGCACGCCGCAA
GGCC-GGGTCTTTGACCACGTTCGTGCTTAGGATGCTGGCATAATGGCTTTAATCGACCC
GTCTTGAAACACGGACCAAGGAGTCTAACATGCCTGCGAGTGTTTGGG-TGGAAAACCCG
AGCGCGTAATGAAAGTGAAAGTCGAGATCCCTGTCATGGGGAGCATCGACGCCCGGACCT
GACGTTTTCTGACGGCCCTGCGGTAGAGCATGTATGTTGGGACCCGAAAGATGGTGAACT
ATGCCTGAATAGGGTGAAGCCAGAGGAAACTCTGGTGGAGGCTCGTAGCGATTCTGACGT
GCAAATCGATCGTCAAATTT-GGGTATAGGGGCGAAAGACTAATCGAAC-----------
------------------------------------------------------------
------------------------------------------------------------
------------------------------------------------------------
------------------------------------------------------------
------------------------------------------------------------
------------------------------------------------------------
------------------------------------------------------------
------------------------------------------------------------
-----------------------
>LAH35714_Candolleomyces_sultanii
CATTAGTGAATATCT-ATGGCGTTGGTTGTAGCTGGCTC-CTAGGAGCATCTT-GTGCAC
ACCCGTCATTC----AGATCATCTTTCCACCTGTGAACCATGTGTAGGCCTGGATACCCC
TCGCTTTGGCAACAAAGCGGAT-GCAAGGATTGCTGTGTCGA-CAAGGCCGGCTCTCTTT
GAATTTCCAGGTTCTATG-TCTTTT-ACACACCCCATTTGAATGATGTAGAATGTAGTC-
----AATGGGCTTTC-ACGCCTATAAAACACT--ATACAACTTTCAGCAACGGATCTCTT
GGCTCTCGCATCGATGAAGAACGCAGCGAAATGCGATAAGTAATGTGAATTG-CAGAATT
CAGTGAATCATCGAATCTTTGAACGCACCTTGCGCTCCTTGGTATT-CCGAGGAGCATGC
CTGTTTGAGTGTCATTCCCTTCTCAACCTC-ACCAGTTTTGTAACAAAGACAGGT-GAAG
GCTTGGAT-GTGGGGG---TTTTGCAGGCTGCCTCAGT--GCTGGTCTGCTCCTCTGAAA
TGCATTAGCGAG-CTCATG-TTGAGCCTCCG-TCTATTGGTGTGATAATTATCTACGCCG
TGGATTGGA---CTC-ATGCTTGCTTCTAACCGTCCGCAAGGACAATTTACTT-GACCGA
TTT-GACCTTAGTAACTGCGAGTGAAGCGGGAAAAGCTCAAATTTAAAATCTGGTGGT-C
TCTGGCCATCCGAGTTGTAATCTAGAGAAGTGTTACCCGCGTCGGACCGTGTATAAGTCT
CCTGGAATGGAGCGTCATAGAGGGTGAGAATCCCGTCTTTGACACGGACTACCGAGGCTT
TGTGGTATGCTCTCAAAGAGTCGAGTTGAAAGGGAATGCAGCTCAAAATGGGTGGTAAAT
TCCATCTAAAGCTAAATATTGGCGAGAGACCGATAGCGAACAAGTACCGTGAGGGAAAGA
TGAAAA-GAACTTTGGAAAGAGAGTTTTTCAGTACGTGAAATTGCTGAAAGGGAAACGCT
TGAAGTCAGTGCCGTTGGCCGGGAATCAGCCTTGCTTTT-GCTTGGTGTACTTTCTGGTT
GA-CGGGCCAGCATCAGTTTTGACCGGTGGAAAAAGTTCAGGGGAATGTGGCATCTTCGG
GTGTGTTATAGCCCTTGTTCGTATACATCGGTTGGGACTGAGGAACTCAGCACGCCGCAA
GGCC-GGGTCTTTGACCACGTTCGTGCTTAGGATGCTGGCATAATGGCTTTAATCGACCC
GTCTTGAAACACGGACCAAGGAGTCTAACATGCCTGCGAGTGTATGGG-TGGTTTTCCCG
AGCGCGTAATGAAAGTGAAAGTTGAGATCCTTGTCATGGGGAGCATCGACGCCCGGACCT
GACGTTTTCTGACGGCCCTGCGGTAGAGCATGATTGTTGGGACCCGAAAGATGGTGAACT
ATGCCTGAATAGGGTGAAGCCAGAGGAAACTCTGGTGGAGGCTCGTAGCGATTCTGACGT
GCAAATCGATCGTCAGATTT-GGGTATAGGGGCGAAAGACTAATCGAAC-----------
------------------------------------------------------------
------------------------------------------------------------
------------------------------------------------------------
------------------------------------------------------------
------------------------------------------------------------
------------------------------------------------------------
------------------------------------------------------------
------------------------------------------------------------
-----------------------
>LAH37632_Candolleomyces_sindhudeltae
CATTAACGAATATCT-ATGGCGTTGGTTGTAGCTGGCTC-CTAGGAGCATCTT-GTGCAC
ACCCGTCATTC----ATATCATCTTTCCACCTGTGAACCATGTGTAGGCCTGGATACCCC
TCGCTTTGGCAACAAAGCGGAT-GCAAGGATTGCTGTGTCGA-CAAGGCCGGCTCTCTTT
GAATTTCCAGGTTCTATG-TCTTTT-ACACACCCCATTTGAATGATGTAGAATGTAGTC-
----AATGGGCTTTC-ACGCCTATAAAACACT--ATACAACTTTCAGCAACGGATCTCTT
GGCTCTCGCATCGATGAAGAACGCAGCGAAATGCGATAAGTAATGTGAATTGGCAGAATT
CAGTGAATCATCGAATCTTTGAACGCACCTTGCGCTCCTTGGTATT-CCGAGGAGCATGC
CTGTTTGAGTGTCATTAAATTCTCAACCTC-ACCAGTTTTGTAACGA-GAC-GGT-GAAG
GCTTGGAT-GTGGGGG---TTTTGCAGGCTGCCTCAGT--GCTGGTCTGCTCCTCTGAAA
TGCATTAGCGAG-CTCATG-TTGAGCCTCCG-TCTATTGGTGTGATAATTATCTACGCCG
TGGATTGGAA--CTC-AT--CTGCTTCTAACCGTCCGCAAGGACAATTAACTT-GACCAA
TT--GACCTTAGTAACTGCGAGTGAAGCGGGAAGAGCTCAAATTTAAAATCTGGTGGT-C
TCTGGCCATCCGAGTTGTAATCTAGAGAAGTGTTACCCGCGTCGGACCGTGTATAAGTCT
CCTGGAATGGAGCGTCATAGAGGGTGAGAATCCCGTCTTTGACACGGACTACCGAGGCTT
TGTGGTATGCTCTCAAAGAGTCGAGTTGTTTGGGAATGCAGCTCAAAATGGGTGGTAAAT
TCCATCTAAAGCTAAATATTGGCGAGAGACCGATAGCGAACAAGTACCGTGAGGGAAAGA
TGAAAA-GAACTTTGGAAAGAGAGTTAAACAGTACGTGAAATTGCTGAAAGGGAAACGCT
TGAAGTCAGTCGCGTTGGCCGGGAATCAGCCTTGCTTTTTGCTTGGTGTACTTTCTGGTT
GA-CGGGYCAGCATCAGTTTTGACCGGTGGAAAAAGTTCAGGGGAATGTGGCATCTTCGG
ATGTGTTATAGCCCTTGTTCGTATACATCGGTTGGGACTGAGGAACTCAGCACGCCGCAA
GGCC-GGGTCTTTGACCACGTTCGTGCTTAGGATGCTGGCATAATGGCTTTAATCGACCC
GTCTTGAAACACGGACCAAGGAGTCTAACATGCCTGCGAGTGTTTGGG-TGGAAAACCCG
AGCGCGTAATGAAAGTGAAAGTCGAGATCCCTGTCATGGGGAGCATCGACGCCCGGACCT
GACGTTTTCTGACGGCCCTGCGGTAGAGCATGTATGTTGGGACCCGAAAGATGGTGAACT
ATGCCTGAATAGGGTGAAGCCAGAGGAAACTCTGGTGGAGGCTCGTAGCGATTCTGACGT
GCAAATCGATCGTCAAATTT-GGGTATAGGGGCGAAAGACTAATCGAAC-----------
------------------------------------------------------------
------------------------------------------------------------
------------------------------------------------------------
------------------------------------------------------------
------------------------------------------------------------
------------------------------------------------------------
------------------------------------------------------------
------------------------------------------------------------
-----------------------
>TBGT(M)19475_Candolleomyces_rubrobrunneus
CATTAACGAATATCT-ATGGCGTTGGTTGTAGCTGGCTCCT-AGGAGCATTTT-GTGCAC
GCCCGTCATTC----ATATCATCTTTCCACCTGTGAACTATGTGTAGGCCTGGATACCCC
TCGCTTTGGCAACAAAGCGGAT-GCAAGGATTGCTGCGTCGACAAGG-CCAGCTCTCTTT
GAATTTCCAGGTTCTATGTCTTTT--ACACACCCCATTTGAATGATGTAGAATGTAGTC-
----AATGGGCTTT-CATGCCTATAAAACACT--ATACAACTTTCAGCAACGGATCTCTT
GGCTCTCGCATCGATGAAGAACGCAGCGAAATGCGATAAGTAATGTGAATTG-CAGAATT
CAGTGAATCATCGAATCTTTGAACGCACCTTGCGCTCCTTGGTATT-CCGAGGAGCATGC
CTGTTTGAGTGTCATTAAATTCTCAACCTCACC-AGTTTTGTAACGA-GACCGGT-GAAG
GCTTGGAT-GTGGGGG---TTTTGCAGGCTGCCTCAGT--GCTGGTCTGCTCCCCTGAAA
TGCATTAGCGAG-CTCATA-TTGAGCTTCCG-TCTATTGGTGTGATAATTATCTACGCCG
TGGATT--GGA-CTCAT-GCTTGCTTCTAACCGTCCGCAAGGACAATTGACTT-GACCAA
T-T-GACC----------------------------------------------------
------------------------------------------------------------
------------------------------------------------------------
------------------------------------------------------------
------------------------------------------------------------
------------------------------------------------------------
------------------------------------------------------------
------------------------------------------------------------
------------TCTTGTTCGTATACATCGGTTGGGACTGAGGAACTCAGCACGCCGCAA
GGCC-GGGTCTTTGACCACGTTCGTGCTTAGGATGCTGGCATAATGGCTTTAATCGACCC
GTCTTGAAACACGGACCAAGGAGTCTAACATGCCTGCGAGTGTTTGGG-TGGAAAACCCG
AGCGCGTAATGAAAGTGAAAGTTGAGATCCCTGTCATGGGGAGCATCGACGCCCGGACCA
GACGTTTTCTGACGGCCCTGCGGTAGAGCATGTATGTTGGGACCCGAAAGATGGTGAACT
ATGCCTGAATAGGGTGAAGCCAGAGGAAACTCTGGTGGAGGCTCGTAGCGATTCTGACGT
GCAAATCGATCGTCAAATTT-GGGTATAGGGGCGAAAGACTAATCGAAC-----------
------------------------------------------------------------
------------------------------------------------------------
------------------------------------------------------------
------------------------------------------------------------
------------------------------------------------------------
------------------------------------------------------------
------------------------------------------------------------
------------------------------------------------------------
-----------------------
>LAH35326_Candolleomyces_pabbiensis
CATTAACGAATATCT-ATGGCGTTGGTTGTAGCTGGCTC-TTAGGAGCATTTT-GTGCAC
GCCCGTCATTT----ATATCATTTTTCCACCTGTGAACTATGTGTAGGCCTGGATACCCC
TCGCTTTGGCAACAAGGCGGAT-GCAAGGATTGCTGCGTC-AACAAGGCCGGCTCTCTTT
GAATTTCCAGGTTCTATGTCTTTT--ACACACCCCATTTGAATGATGTAGAATGTAGTC-
----AATGGGCTATC-ATGCCTATAAAACACT--ATACAACTTTCAGCAACGGATCTCTT
GGCTCTCGCATCGATGAAGAACGCAGCGAAATGCGATAAGTAATGTGAATTG-CAGAATT
CAGTGAATCATCGAATCTTTGAACGCACCTTGCGCTCCTTGGTATT-CCGAGGAGCATGC
CTGTTTGAGTGTCATTAAATTCTCAACCTC-ACCAGTTTTGTAACGA-GACCGGT-GAAG
GCTTGGAT-GTGGGGG---TTTTGCAGGCTGCCTTAGT--GCTGGTCTGCTCCCCTGAAA
TGCATTAGCGAG-CTCATA-CTGAGTTTCCG-TCTATTGGTGAGATAATTATCTACGCCG
TGGA-TTGAA--CTC-ATGCTTGCTTCTAACCGTCCGCAAGGACAATTTACTT-GACCAA
TTT-GACCCT-------GCGAGTGAAGCGGGAAAAGCTCAAATTTAAAATCTGGTGGT-C
TCTGGCCATCCGAGTTGTAATCTAGAGAAGTGTTACCCGCGTCGGACCGTGTATAAGTCT
CCTGGAATGGAGCGTCATAGAGGGTGAGAATCCCGTCTTTGACACGGACTACCGAGGCTT
TGTGGTATGCTCTCAAAGAGTCGAGTTGTTTGGGAATGCAGCTCAAAATGGGTGGTAAAT
TCCATCTAAAGCTAAATATTGGCGAGAGACCGATAGCGAACAAGTACCGTGAGGGAAAGA
TGAAAA-GAACTTTGGAAAGAGAGTTAAACAGTACGTGAAATTGCTGAAAGGGAAACGCT
TGAAGTCAGTCGCGTTGGCCGGGAATCAGCCTTGCTTTT-GCTTGGTGTACTTTCTGGTT
GA-CGGGCCAGCATCAGTTTTGACCGGTGGAAAAAGTTCAGGGGAATGTGGCATCTTCGG
GTGTGTTATAGCCCTTGTTCGTATACACCGGTTGGGACTGAGGAACTCAGCACGCCGCAA
GGCC-GGGTCTTTGACCACGTTCGTGCTTAGGATGCTGGCATAATGGCTTTAATCGACCC
GTCTTGAAACACGGACCAAGGAGTCTAACATGCCTGCGAGTGTTTGGG-TGGAAAACCCG
AGCGCGTAATGAAAGTGAAAGTTGAGATCCCTGTCATGGGGAGCATCGACGCCCGGACCA
GACGTTTTCTGACGGCCCTGCGGTAGAGCATGTATGTTGGGACCCGAAAGATGGTGAACT
ATGCCTGAATAGGGTGAAGCCAGAGGAAACTCTGGTGGAGGCTCGTAGCGATTCTGACGT
GCAAATCGATCGTCAAATTTTGGGTATAGGGGCGAAAGACTAA-----------------
------------------------------------------------------------
------------------------------------------------------------
------------------------------------------------------------
------------------------------------------------------------
------------------------------------------------------------
------------------------------------------------------------
------------------------------------------------------------
------------------------------------------------------------
-----------------------
>LAH38259_Candolleomyces_virgatus
CATTAACGAATATCT-ATGGCGTTGGTTGTAGCTGGCTCCTTAGGAGCATTT--GTGCAC
GCCCGTCATTC----ATATCATCTTTCCACCTGTGAACTATGTGTAGGCCTGGATACCTC
TCGCTTTGGTAACGAAGCGGAT-GCAAGGATTGCTGTGTCGATAAGG-CCGGCTCTCTTT
GAATTTCCAGGTTCTATGTC-TTTT-ACACACTCCATTTGAATAATGTAGAATGTAATC-
----AATGGGCTTTC-ATGCCTATAAAACACT--ATACAACTTTCAGCAACGGATCTCTT
GGCTCTCGCATCGATGAAGAACGCAGCGAAATGCGATAAGTAATGTGAATTG-CAGAATT
CAGTGAATCATCGAATCTTTGAACGCACCTTGCGCTCCTTGGTATT-CCGAGGAGCATGC
CTGTTTGAGTGTCATTAAATTCTCAACC-TCACCAGTTTTGTAATGA-GACAGGT-GAAG
GCTTGGAT-GTGGGGG--TTTT-GCAGGCTGCCTCAGT--GCTGGTCTGCTCCCCTGAAA
TGCATTAGCGAG-CTTATA-CTGAGCTTCCG-TCTATTGGTGTG-ATAATATCTACGCCG
TGGACTTGGA--CTC-GTGCTTGCTTCTAACCGTCCGCGAGGACAATC--CTT-GACCAA
TTT-GACCTTAGTAACTGCGAGTGAAGCGGGAAAAGCTCAAATTTTAAATCTGGTGGT-C
TTTGGCCATCCGAGTTGTAATCTAGAGAAGTGTTACCCGCGTCGGACCGTGTATAAGTCT
CCTGGAATGGAGCGTCATAGAGGGTGAGAATCCCGTCTTTGACATGGACTACCGAGGCTT
TGTGGTATGCTCTCAAAGAGTCGAGTTGTTTGGGAATGCAGCTCAAAATGGGTGGTAAAT
TCCATCTAAAGCTAAATATTGGCGAGAGACCGATAGCGAACAAGTACCGTGAGGGAAAGA
TGAAAA-GAACTTTGGAAAGAGAGTTAAACAGTACGTGAAATTGCTGAAAGGGAAACGCT
TGAAGTCAGTCGCGTTGGCCGGGAATCAGCCTTGCTTTT-GCTTGGTGTACTTTCTGGTT
GA-CGGGCCAGCATCAGTTTTGACCGGTGGAAAAAGTTCAGGGGAATGTGGCATCTTCGG
GTGTGTTATAGCCCTTGTTCGTATACATCGGTTGGGACTGAGGAACTCAGCACGCCGCAA
GGCC-GGGTCTTTGACCACGTTCGTGCTTAGGATGCTGGCATAATGGCTTTAATCGACCC
GTCTTGAAACACGGACCAAGGAGTCTAACATGCCTGCGAGTGTTTGGG-TGGAAAACCCG
AGCGCGTAATGAAAGTGAAAGTTGAGATCCCTGTCATGGGGAGCATCGACGCCCGGACCT
GACGTTTTCTGACGGCCCTGCGGTAGAGCATGTATGTTGGGACCCGAAAGATGGTGAACT
ATGCCTGAATAGGGTGAAGCCAGAGGAAACTCTGGTGGAGGCTCGTAGCGATTCTGACGT
GCAAATCGATCGTCAAATTT-GGGTATAGGGGCGAAAGACTAATCGACT-CATTGCTGGT
GGTACTGGTGAATTCGAAGCCGGTATCTCCAAGGATGGTCAGACTCGTGAACACGCTCTC
CTTGCCTTCACCCTTGGTGTCCGTCAGCTCATCGTCGCCGTCAACAAGATGGACACCACC
AAGGTGAGT------ACTATCACAGCCTTTTGTATACAACATTATCCTAACTATATTCTG
TTCGCAGTGGTCTGAGGAGCGTTTCACTGAAATCGTCAAGGAAACCTCCAACTTCATCAA
GAAGGTCGGTTACAACCCCAAGACTGTTGCCTTCGTGCCCATCTCCGGCTGGCACGGTGA
CAACATGTTGGAGGAGTCGAAGAAGTAAGTTGCTTTTCTTTAT-CGAG-CCATAGATCTC
ATCTAACGTTTCGATGCAGCATGCCCTGGTACAAGGGCTGGACTCGTGAGTCCAAGGCTG
GTGTCCTCAAGGGCAAGACTCTCCTCGATGCTATCGATGCCATCGAACCCCCCGTCCGTC
CCTCCGACAAGCCCCTCCGTCTC
>LAH38260_Candolleomyces_virgatus
CATTAACGAATATCT-ATGGCGTTGGTTGTAGCTGGCTCCT-AGGAGCATTT--GTGCAC
GCCCGTCATTC----ATATCATCTTTCCACCTGTGAACTATGTGTAGGCCTGGATACMTC
TCGCTTTGGTAACGAAGCGGAT-GCAAGGWTTGCTGTGTCGATAAGG-CCGGCTCTCTTT
GAATTTCCAGGTTCTATGTC-TTTT-ACACACTCCATTTGAATAATGTAGAATGTAATC-
----AATGGGCTTTC-ATGCCTATAAAACACT--ATACAACTTTCAGCAACGGATCTCTT
GGCTCTCGCATCGATGAAGAACGCAGCGAAATGCGATAAGTAATGTGAATTG-CAGAATT
CAGTGAATCATCGAATCTTTGAACGCACCTTGCGCTCCTTGGTATT-CCGAGGAGCATGC
CTGTTTGAGTGTCATTAAATTCTCAACC-TCACCAGTTTTGTAATGA-GACAGGT-GAAG
GCTTGGAT-GTGGGGG--TTTT-GCAGGCTGCCTCAGT--GCTGGTCTGCTCCCCTGAAA
TGCATTAGCGAG-CTTATA-CTGAGCTTCCG-TCTATTGGTGTG-ATAATATCTACGCCG
TGGACTTGGA--CTC-GTGCTTGCTTCTAACCGTCCGCGAGGACAATCTACTT-GACCAA
TTT-GACCTTAGTAACTGCGAGTGAAGCGGGAAAAGCTCAAATTTTAAATCTGGTGGT-C
TTTGGCCATCCGAGTTGTAATCTAGAGAAGTGTTACCCGCGTCGGACCGTGTATAAGTCT
CCTGGAATGGAGCGTCATAGAGGGTGAGAATCCCGTCTTTGACATGGACTACCGAGGCTT
TGTGGTATGCTCTCAAAGAGTCGAGTTGTTTGGGAATGCAGCTCAAAATGGGTGGTAAAT
TCCATCTAAAGCTAAATATTGGCGAGAGACCGATAGCGAACAAGTACCGTGAGGGAAAGA
TGAAAA-GAACTTTGGAAAGAGAGTTAAACAGTACGTGAAATTGCTGAAAGGGAAACGCT
TGAAGTCAGTCGCGTTGGCCGGGAATCAGCCTTGCTTTT-GCTTGGTGTACTTTCTGGTT
GA-CGGGCCAGCATCAGTTTTGACCGGTGGAAAAAGTTCAGGGGAATGTGGCATCTTCGG
GTGTGTTATAGCCCTTGTTCGTATACATCGGTTGGGACTGAGGAACTCAGCACGCCGCAA
GGCC-GGGTCTTTGACCACGTTCGTGCTTAGGATGCTGGCATAATGGCTTTAATCGACCC
GTCTTGAAACACGGACCAAGGAGTCTAACATGCCTGCGAGTGTTTGGG-TGGAAAACCCG
AGCGCGTAATGAAAGTGAAAGTTGAGATCCCTGTCATGGGGAGCATCGACGCCCGGACCT
GACGTTTTCTGACGGCCCTGCGGTAGAGCATGTATGTTGGGACCCGAAAGATGGTGAACT
ATGCCTGAATAGGGTGAAGCCAGAGGAAACTCTGGTGGAGGCTCGTAGCGATTCTGACGT
GCAAATCGATCGTCAAATTT-GGGTATAGGGGCGAAAGACTAATCGACT-CATTGCTGGT
GGTACTGGTGAATTCGAAGCCGGTATCTCCAAGGATGGTCAGACTCGTGAACACGCTCTC
CTTGCCTTCACCCTTGGTGTCCGTCAGCTCATCGTCGCCGTCAACAAGATGGACACCACC
AAGGTGAGT------ACTATCACAGCCTTTTGTATACAACATTATCCTAACTATATTCTG
TTCGCAGTGGTCTGAGGAGCGTTTCACTGAAATCGTCAAGGAAACCTCCAACTTCATCAA
GAAGGTCGGTTACAACCCCAAGACTGTTGCCTTCGTGCCCATCTCCGGCTGGCACGGTGA
CAACATGTTGGAGGAGTCGAAGAAGTAAGTTGCTTTTCTTTAT-CGAG-CCATAGATCTC
ATCTAACGTTTCGATGCAGCATGCCCTGGTACAAGGGCTGGACTCGTGAGTCCAAGGCTG
GTGTCCTCAAGGGCAAGACTCTCCTCGATGCTATCGATGCCATCGAACCCCCCGTCCGTC
CCTCCGACAAGCCCCTCCGTCTC
>LAH37634_Candolleomyces_amygdaliformis
CATTAACGAATATCT-ATGGCGTTGGTTGTAGCTGGCTCCT-AGGAGCATTT--GTGCAC
GCCCGTCATTC----ATATCATCTTTCCACCTGTGAACTATGTGTAGGCCTGGATACCTC
TCGCTTTGGCAACGAAGCGGAT-GCAAGGWTTGCTGTGTCGATAAGG-CCGGCTCTCTTT
GAATTTCCAGGTTCTATGTC-TTTT-ACACACTCCATTTGAATAATGTAGAATGTAATC-
----AATGGGCTTTC-ATGCCTATAAAACACT--ATACAACTTTCAGCAACGGATCTCTT
GGCTCTCGCATCGATGAAGAACGCAGCGAAATGCGATAAGTAATGTGAATTG-CAGAATT
CAGTGAATCATCGAATCTTTGAACGCACCTTGCGCTCCTTGGTATT-CCGAGGAGCATGC
CTGTTTGAGTGTCATTAAATTCTCAACC-TCACCAGTTTTGTAATGA-GACAGGT-GAAG
GCTTGGAT-GTGGGGG--TTTT-GCAGGCTGCCTCAGT--GCTGGTCTGCTCCCCTGAAA
TGCATTAGCGAG-CTTATA-CTGAGCTTCCG-TCTATTGGTGTG-ATAATATCTACGCCG
TGGACTTGGA--CTC-GTGCTTGCTTCTAACCGTCCGCAAGGACAATTGATTT-GAGCAA
ACT-AGTAATAGTAACTGCGAGTGAAGCGGGAAAAGCTCAAATTTTAAATCTGGTGGT-C
TTTGGCCATCCGAGTTGTAATCTAGAGAAGTGTTACCCGCGTCGGACCGTGTATAAGTCT
CCTGGAATGGAGCGTCATAGAGGGTGAGAATCCCGTCTTTGACATGGACTACCGAGGCTT
TGTGGTATGCTCTCAAAGAGTCGAGTTGTTTGGGAATGCAGCTCAAAATGGGTGGTAAAT
TCCATCTAAAGCTAAATATTGGCGAGAGACCGATAGCGAACAAGTACCGTGAGGGAAAGA
TGAAAA-GAACTTTGGAAAGAGAGTTAAACAGTACGTGAAATTGCTGAAAGGGAAACGCT
TGAAGTCAGTCGCGTTGGCCGGGAATCAGCCTTGCTTTT-GCTTGGTGTACTTTCTGGTT
GA-CGGGCCAGCATCAGTTTTGACCGGTGGAAAAAGTTCAGGGGAATGTGGCATCTTCGG
GTGTGTTATAGCCCTTGTTCGTATACATCGGTTGGGACTGAGGAACTCAGCACGCCGCAA
GGCC-GGGTCTTTGACCACGTTCGTGCTTAGGATGCTGGCATAATGGCTTTAATCGACCC
GTCTTGAAACACGGACCAAGGAGTCTAACATGCCTGCGAGTGTTTGGG-TGGAAAACCCG
AGCGCGTAATGAAAGTGAAAGTTGAGATCCCTGTCATGGGGAGCATCGACGCCCGGACCT
GACGTTTTCTGACGGCCCTGCGGTAGAGCATGTATGTTGGGACCCGAAAGATGGTGAACT
ATGCCTGAATAGGGTGAAGCCAGAGGAAACTCTGGTGGAGGCTCGTAGCGATTCTGACGT
GCAAATCGATCGTCAAATTT-GGGTATAGGGGCGAAAGACTAATCGAAC-----------
------------------------------------------------------------
------------------------------------------------------------
------------------------------------------------------------
------------------------------------------------------------
------------------------------------------------------------
------------------------------------------------------------
------------------------------------------------------------
------------------------------------------------------------
-----------------------
>LAH35719_Candolleomyces_campanulatus
CATTAACGAATATCT-ATGGCGTTGGTTGTAGCTGGCTCCT-AGGAGCATTT--GTGCAC
GCCCGTCATTC----ATATCATCTTTCCACCTGTGAACTATGTGTAGGCCTGGATACCTC
TCGCTTTGGCAACGAAGCGGAT-GCAAGGTTTGCTGTGTCGATAAGG-CCGGCTCTCTTT
GAATTTCCAGGTTCTATGTC-TTTT-ACACACTCCATTTGAATAATGTAGAATGTAATC-
----AATGGGCTTTC-ATGCCTATGGGGCACT--ATACAACTTTCAGCAACGGATCTCTT
GGCTCTCGCATCGATGAAGAACGCAGCGAAATGCGATAAGTAATGTGAATTG-CAGAATT
CAGTGAATCATCGAATCTTTGAACGCACCTTGCGCTCCTTGGTATT-CCGAGGAGCATGC
CTGTTTGAGTGTCATTAAATTCTCAACC-TCACCAGTTTTGTAATGA-GACAGGT-GAAG
GCTTGGAT-GTAAAAA--TTTT-GCAGGCTGCCTCAGT--GCTGGTCTGCTCCCCTGAAA
TGCATTAGCGAG-CTTATA-CTGAGCTTCCG-TCTATTGGTGTG-ATAATATCTACGCCG
TGGACTTGGA--CTC-GTGCTTGCTTCTAACCGTCCGCAAGGACAATCTACTT-GACCAA
TTT-GACCTTAGTAACTGCGAGTGAAGCGGGAAAAGCTCAAATTTAAAATCTGGTGGT-C
TTTGGCCATCCGAGTTGTAATCTAGAGAAGTGTTACCCGCGTCGGACCGTGTATAAGTCT
CCTGGAATGGAGCGTCATA--GGGTGAGAATCCCGTCTTTGACATGGACTACCGAGGCTT
TGTGGTATGCTCTCAAAGAGTCGAGTTGTTTGGGAATGCAGCTCATTATGGGTGGTAAAT
TCCATCTAAAGCTAAATATTGGCGAGAGACCGATAGCGAACAAGTACCGTGAGGGAAAGA
TGAAAA-G--CTTTGGAAAGAGAGTTAAACAGTACGTGAAATTGCTGAAAGGGAAACGCT
TGAAGTCAGTCGCGTTGGCCGGGAATCAGCCTTGCTTTT-GCTTGGTGTACTTTCTGGTT
GAACGGGCCAGCATCAGTTTTGACCGGTGGAAAAAGTTCAGGGGAATGTGGCATCTTCGG
GTGTGTTATAGCCCTTGTTCGTATACATCGGTTGGGACTGAGGAACTCAGCACGCCGCAA
GGCC-GGGTCTTTGACCACGTTCGTGCTTAGGATGCTGGCATAATGGCT--AATCGACCC
GTCTTGAAACACGGACCAAGGAGTCTAACATGCCTGCGAGTGTTTGGG-TGGAAAACCCG
AGCGCGTTTTGATAGTGAAAGTTGAGATCCCTGTCATGGGGAGCATCGACGCCCGGACCA
GACGTTTTCTGACGGCCCTGCGGTAGAGCATGTATGTTGGGACCCGAAAGATGGTGAACT
ATGCCTGAATAGGGTGAAGCCAGAGGAAACTCTGGTGGAGGATCGTAGCGATTCTGACGT
GCAAATCGATCGTCAAATTT-GGGTATAGGGGCGAAAGACTAATCGAAC-----------
------------------------------------------------------------
------------------------------------------------------------
------------------------------------------------------------
------------------------------------------------------------
------------------------------------------------------------
------------------------------------------------------------
------------------------------------------------------------
------------------------------------------------------------
-----------------------
>TBGT(M)18412_Candolleomyces_niveofloccosus
CATTAACGAATATCT-ATGGCGTTGGTTGTAGCTGGCTCCT-AGGAGCATTT--GTGCAC
GCCCGTCATTC----ATATCATCTTTCCACCTGTGAACTATGTGTAGGCCTGGATACCTC
TCGCTTTGGCAACGAAGCGGAT-ACAAGGATTGCTGTGTCGACAAGG-CCAGCTCTCTTT
GAATTTCCAGGTTCTATGTC-TTTT-ACACACCCCAATTGAATGATGTAGAATGTAGTC-
----AATGGGCTTTC-ATGCCTATAAAACACT--ATACAACTTTCAGCAACGGATCTCTT
GGCTCTCGCATCGATGAAGAACGCAGCGAAATGCGATAAGTAATGTGAATTG-CAGAATT
CAGTGAATCATCGAATCTTTGAACGCACCTTGCGCTCCTTGGTATT-CCGAGGAGCATGC
CTGTTTGAGTGTCATTAAATTCTCAACC-TCACCAGTTTTGTAATGA-GACAGGT-GAAG
GCTTGGAT-GTGGGGG--TTTT-GCAGGCTGCCTCAGT--GCTGGTCTGCTCCCCTGAAA
TGCATTAGCGAG-CTCATA-CTGAGCTTCCG-TCTATTGGTGTGTATAATATCTATGCCA
ATGGTATGGGACCTC-GTGCTTGCTTCTAACCGTCCG-----------------------
------------------------------------------------------------
------------------------------------------------------------
------------------------------------------------------------
------------------------------------------------------------
------------------------------------------------------------
------------------------------------------------------------
------------------------------------------------------------
---------AGCATCAGTTTTGACCGGTGGAAAAAGTTCAGGGGAATGTGGCATCTTCGG
GTGTGTTATAGCCCCTGTTCGTATACATCGGTTGGGACTGAGGAACTCAGCACGCCGCAA
GGCC-GGGTCTTTGACCACGTTCGTGCTTAGGATGCTGGCATAATGGCTTTAATCGACCC
GTCTTGAAACACGGACCAAGGAGTCTAACATGCCTGCGAGTGTTTGGG-TGGAAAACCCG
AGCGCGTAATGAAAGTGAAAGTTGAGATCCCTGTCATGGGGAGCATCGACGCCCGGACCT
GACGTTTTCTGACGGCCCTGCGGTAGAGCATGTATGTTGGGACCCGAAAGATGGTGAACT
ATGCCTGAATAGGGTGAAGCCAGAGGAAACTCTGGTGGAGGCTCGTAGCGATTCTGACGT
GCAAATCGATCGTCAAATTT-GGGTATAGGGGCGAAAGACTAATCGAAC-----------
------------------------------------------------------------
------------------------------------------------------------
------------------------------------------------------------
------------------------------------------------------------
------------------------------------------------------------
------------------------------------------------------------
------------------------------------------------------------
------------------------------------------------------------
-----------------------
>LAH37840_Candolleomyces_parvipileus
CATTAACGAATATCT-ATGGCGTTGGTTGTAGCTGGCTTCT-AGGAGCATTT--GTGCAC
GCCCGTCATTC----ATATCATCTTTCCACCTGTGAACTATGTGTAGGCCTGGATACCTC
TCGCTTTGGCAACGAAGCGGAT-GCAAGGATTGCTGTGTCGACAAGG-CCGGCTCTCTTT
GAATTTCCAGGTTCTATGTC-TTTTTACACACTCCATTTGAATGATGTAGAATGTAGTC-
----AATGGGCTTTC-ATGCCTATAAAACACT--ATACAACTTTCAGCAACGGATCTCTT
GGCTCTCGCATCGATGAAGAACGCAGCGAAATGCGATAAGTAATGTGAATTG-CAGAATT
CAGTGAATCATCGAATCTTTGAACGCACCTTGCGCTCCTTGGTATT-CCGAGGAGCATGC
CTGTTTGAGTGTCATTAAATTCTCAACC-TCACCAGTTTTGTAACGA-GACAGGT-GAAG
GCTTGGAT-GTGGGGG--TTTTTGCAGGCTGCCTCAGT--GCTGGTCTGCTCCCCTGAAA
TGCATTAGCGAG-CTCATA-CGGAGCTTTCG-TCTATCGGTGTGATAATTATCTACGCCG
TGGATTGGAA--TTC-GTGCTTGCTTCTAACCGTCCGCAAGGACAATCTACTT-GACCAA
TTT-GACCTAAGTAACTGCGAGTGAAGCGGGAAAAGCTCAAATTTTAAATCTGGTGGT-C
TTTGGCCATCCGAGTTGTAATCTAGAGAAGTGTTACCCGCGTCGGACCGTGTATAAGTCT
CCTGGAATGGAGCGTCATAGAGGGTGAGAATCCCGTCTTTGACATGGACTACCGAGGCTT
TGTGGTATGCTCTCAAAGAGTCGAGTTGTTTGGGAATGCAGCTCAAAATGGGTGGTAAAT
TCCATCTAAAGCTAAATATTGGCGAGAGACCGATAGCGAACAAGTACCGTGAGGGAAAGA
TGAAAA-GAACTTTGGAAAGAGAGTTAAACAGTACGTGAAATTGCTGAAAGGGAAACGCT
TGAAGTCAGTCGCGTTGGCCGGGAATCAGCCTTGCTTTT-GCTTGGTGTACTTTCTGGTT
GA-CGGGCCAGCATCAGTTTTGACCGGTGGAAAAAGTTCAGGGGAATGTGGCATCTTCGG
GTGTGTTATAGCCCTTGTTCGTATACATCGGTTGGGACTGAGGAACTCAGCACGCCGCAA
GGCC-GGGTCTTTGACCACGTTCGTGCTTAGGATGCTGGCATAATGGCTTTAATCGACCC
GTCTTGAAACACGGACCAAGGAGTCTAACATGCCTGCGAGTGTTTGGG-TGGAAAACCCG
AGCGCGTAATGAAAGTGAAAGTTGAGATCCCTGTCATGGGGAGCATCGACGCCCGGACCT
GACGTTTTCTGACGGCCCTGCGGTAGAGCATGTATGTTGGGACCCGAAAGATGGTGAACT
ATGCCTGAATAGGGTGAAGCCAGAGGAAACTCTGGTGGAGGCTCGTAGCGATTCTGACGT
GCAAATCGATCGTCAAATTT-GGGTATAGGGGCGAAAGACTAATCGAGC-----------
------------------------------------------------------------
------------------------------------------------------------
------------------------------------------------------------
------------------------------------------------------------
------------------------------------------------------------
------------------------------------------------------------
------------------------------------------------------------
------------------------------------------------------------
-----------------------
>LAH36809_Candolleomyces_asiaticus
CATTAACGAATATCT-ATGGCGTTGGTTGTAGCTGGCTCCT-AGGAGCATTT--GTGCAC
GCCCGTCATTC----ATATCATCTTTCCACCTGTGAACTATGTGTAGGCCTGGATACCTC
TCGCTTTGGCAACGAAGCGGAT-GCAAGGATTGCTGTGTCGACAAGG-CCGGCTCTCTTT
GAATTTCCAGGTTCTATGTCCTTTTTACACACTCCATTTGAATAATGTAGAATGTAATC-
----AATGGGCTTTC-ATGCCTATAAAACACT--ATACAACTTTCAGCAACGGATCTCTT
GGCTCTCGCATCGATGAAGAACGCAGCGAAATGCGATAAGTAATGTGAATTG-CAGAATT
CAGTGAATCATCGAATCTTTGAACGCACCTTGCGCTCCTTGGTATT-CCGAGGAGCATGC
CTGTTTGAGTGTCATTAAATTCTCAACC-TCACCAGTTTTGTAATGA-GACAGGT-GAAG
GCTTGGAT-GTGGGGG--TTTTTGCAGGCTGCCTCAGT--GCTGGTCTGCTCCCCTGAAA
TGCATTAGCGAG-CTCATA-CTGAGCTTCCG-TCTATTGGTGTGATAATTATCTACGCCG
TGGACTTGGA--CTC-GTGCTTGCTTCTAACCGTCCGCAAGGACAATCTACTT-GACCAA
TTT-GACCT------CTGCGAGTGAAGCGGGAAAAGCTCAAATTTAAAATCTGGTGGT-C
TTTGGCCATCCGAGTTGTAATCTAGAGAAGTGTTACCCGCGTCGGACCGTGTATAAGTCT
CCTGGAATGGAGCGTCATAGAGGGTGAGAATCCCGTCTTTGACACGGACTACCGAGGCTT
TGTGGTATGCTCTCAAAGAGTCGAGTTGTTTGGGAATGCAGCTCAAAATGGGTGGTAAAT
TCCATCTAAAGCTAAATATTGGCGAGAGACCGATAGCGAACAAGTACCGTGAGGGAAAGA
TGTTTTTGAACTTTGGAAAGAGAGTTAAACAGTACGTGAAATTGCTGAAAGGGAAACGCT
TGAAGTCAGTCGCGTTGGCCGGGAATCAGCCTTGCTTTT-GCTTGGTGTACTTTCTGGTT
GA-CGGGCCAGCATCAGTTTTGACCGGTGGAAAAAGTTCAGGGGAATGTGGCATCTTCGG
GTGTGTTATAGCCCTTGTTCGATATCATCGGTTGCGACTGAGGAACTCAGCACGCCGCTT
GGCC-GGGTCTTTGACCACGTTCGTGCTTAGGATGCTGGCATAATGGCTTTAATCGACCC
GTCTTGAAACACGGACCAAGGAGTCTAACATGCCTGCGAGTGTTTGGG-TGGAAAACCCG
AGCGCGTAATGAAAGTGAAAGTTGAGATCCTTGTCATGGGGAGCATCGACGCCCGGACCT
GACGTTTTCTGACGGCCCTGCGGTAGAGCATGTATGTTGGGACCCGAAAGATGGTGAACT
ATGCCTGAATAGGGTGAAGCCAGAGGAAACTCTGGTGGAGGCTCGTAGCGATTCTGACGT
GCAAATCGATCGTCAAATTT-GGGTATAGGGGCGAAAGACTAA-----------------
------------------------------------------------------------
------------------------------------------------------------
------------------------------------------------------------
------------------------------------------------------------
------------------------------------------------------------
------------------------------------------------------------
------------------------------------------------------------
------------------------------------------------------------
-----------------------
>HMJAU37807_Candolleomyces_subcacao
CATTAACGAATATCT-ATGGCGTTGGTTGTAGCTGGCTCCT-AGGAGCATTT--GTGCAC
GCCCGTCATTC----ATATCATCTTTCCACCTGTGAACCATGTGTAGGCCTGGATACCTC
TCGCTTTGGCAACGAAGCGGAT-GCAAGGATTGCTGTGTCGACAAGG-CCGGCTCTCTTT
GAATTTCCAGGTTCTATGTC--TTTTATACACCCCATTTGAATGATGTAGAATGTAGTC-
----AATGGGCTTTC-ATGCCTATAAAACACT--ATACAACTTTCAGCAACGGATCTCTT
GGCTCTCGCATCGATGAAGAACGCAGCGAAATGCGATAAGTAATGTGAATTG-CAGAATT
CAGTGAATCATCGAATCTTTGAACGCACCTTGCGCTCCTTGGTATT-CCGAGGAGCATGC
CTGTTTGAGTGTCATTAAATTCTCAACC-TCATCAGTTTTGTAACGA-GACAGGT-GAAG
GCTTGGAT-GTGGGGG--TTTT-GCAGGCTGCCTCAGT--GCTGGTCTGCTCCCCTGAAA
TGCATTAGCGAG-CTCATA-CTGAGCTTCCG-TCTATTGGTGTGATAAT-ATCTACGCCG
TGGA-TTGGA--CTC-ATGCTTGCTTCTAACTGTCCGCAAGGACAATCTACTT-GACCAA
TTT-GACCTTAGTAACTGCGAGTGAAGCGGGAAAAGCTCAAATTTAAAATCTGGTGGT-C
TTTGGCCATCCGAGTTGTAATCTAGAGAAGTGTTACCCGCGTCGGACCGTGTATAAGTCT
CCTGGAATGGAGCGTCATAGAGGGTGAGAATCCCGTCTTTGACACGGACTACCGAGGCTT
TGTGGTATGCTCTCAAAGAGTCGAGTTGTTTGGGAATGCAGCTCAAAATGGGTGGTAAAT
TCCATCTAAAGCTAAATATTGGCGAGAGACCGATAGCGAACAAGTACCGTGAGGGAAAGA
TGAAAA-GAACTTTGGAAAGAGAGTTAAACAGTACGTGAAATTGCTGAAAGGGAAACGCT
TGAAGTCAGTCGCGTTGGCCGGGAATCAGCCTTGCTTTT-GCTTGGTGTACTTTCTGGTT
GA-CGGGCCAGCATCAGTTTTGACCGGTGGAAAAAGTTCAGGGGAATGTGGCATCTTCGG
GTGTGTTATAGCCCTTGTTCGTATACATCGGTTGGGACTGAGGAACTCAGCACGCCGCAA
GGCC-GGGTCTTTGACCACGTTCGTGCTTAGGATGCTGGCATAATGGCTTTAATCGACCC
GTCTTGAAACACGGACCAAGGAGTCTAACATGCCTGCGAGTGTTTGGG-TGGAAAACCCG
AGCGCGTAATGAAAGTGAAAGTTGAGATCCTTGTCATGGGGAGCATCGACGCCCGGACCT
GACGTTTTCTGACGGCCCTGCGGTAGAGCATGTATGTTGGGACCCGAAAGATGGTGAACT
ATGCCTGAATAGGGTGAAGCCAGAGGAAACTCTGGTGGAGGCTCGTAGCGATTCTGACGT
GCAAATCGATCGTCAAATTT-GGGTATAGGGGCGAAAGACTAATCGAACTCATTGCTGGT
GGCACTGGTGAATTCGAAGCCGGTATCTCCAAGGATGGTCAGACCCGTGAACACGCTCTC
CTTGCCTTCACCCTCGGTGTCCGTCAGCTCATCGTCGCCGTCAACAAGATGGACACCACC
AAGGTTGGT------ACTATCACAGCCTTTTGTATACAACATCT-----GCTAACAATCT
TCTGCAGTGGTCTGAGGAGCGTTTCACTGAAATCGTCAAGGAAACCTCCAACTTCATCAA
GAAGGTCGGTTACAACCCCAAGACTGTTGCCTTCGTGCCCATCTCCGGCTGGCACGGTGA
CAACATGTTGGAGGAGTCAAAGAAGTAAGTTGCTTTTCATCGT-CGAG-TCATAGATTGT
ATCTAACGTTTTGATGTAGCATGCCCTGGTACAAGGGCTGGACTCGTGAGTCTAAGGCTG
GTGTCCTCAAGGGCAAGACCCTCCTCGACGCCATCGACGCCATCGAACCCCCCGTCCGTC
CCTCCGACAAGCCCCTCCGTCTC
>SFSUDED8339_Candolleomyces_cacao
CATTAACGAATATCT-ATGGCGTTGGTTGTAGCTGGCTCCT-AGGAGCATTT--GTGCAC
GCCCGTCATTC----ATATCATCTTTCCACCTGTGAACTATGTGTAGGCCTGGATACCTC
TCGCTTTGGAATCGAAGCGGAT-GCAAGGATTGCTGTGTCGACAAGG-CCGGCTCTCTTT
GAATTTCCAGGTTCTATGTC-TTTTTACACACCCCATTTGAATGATGTAGAATGTAGTC-
----AATGGGCTTTC-ATGCCTATAAAACACT--ATACAACTTTCAGCAACGGATCTCTT
GGCTCTCGCATCGATGAAGAACGCAGCGAAATGCGATAAGTAATGTGAATTG-CAGAATT
CAGTGAATCATCGAATCTTTGAACGCACCTTGCGCTCCTTGGTATT-CCGAGGAGCATGC
CTGTTTGAGTGTCATTAAATTCTCAACC-TCACCAGTTTTGTAACGA-GACAGGT-GAAG
GCTTGGAT-GTGGGGG--TTTTTGCAGGCTGCCTCAGT--GCTGGTCTGCTCCCCTGAAA
TGCATTAGCGAG-CTCATA-CTGAGCTTCCG-TCTATTGGTGTGATAATTATCTACGCCG
TGGA-TTGGA--CTC-GTGCTTGCTTCTAACCGTCCGCAAGGACAATCTACTT-GACCAA
TTT-GACCT---------------------------------------------------
------------------------------------------------------------
------------------------------------------------------------
------------------------------------------------------------
------------------------------------------------------------
------------------------------------------------------------
------------------------------------------------------------
------------------------------------------------------------
------------------------------------------------------------
------------------------------------------------------------
------------------------------------------------------------
------------------------------------------------------------
------------------------------------------------------------
------------------------------------------------------------
------------------------------------------------------------
------------------------------------------------------------
------------------------------------------------------------
------------------------------------------------------------
------------------------------------------------------------
------------------------------------------------------------
------------------------------------------------------------
------------------------------------------------------------
------------------------------------------------------------
-----------------------
>LAH35327_Candolleomyces_iqbalii
CATTAACGAATATCT-ATGGCGTTGGTTGTAGCTGGCTCCT-AGGAGCATTT--GTGCAC
GCCCGTCATTC----ATATCATCTTTCCACCTGTGAACTATGTGTAGGCCTGGATACCTC
TCGCTTTGGCAACAAAGCGGAT-GCAAGGATTGCTGTGTCGACAAGG-CCGGCTCTCTTT
GAATTTCCAGGTTCTATGTC-TTTTTACACACCCCATTTGAATGATGTAGAATGTAGTC-
----AATGGGCTTTC-ATGCCTATAAAACACT--ATACAACTTTCAGCAACGGATCTCTT
GGCTCTCGCATCGATGAAGAACGCAGCGAAATGCGATAAGTAATGTGAATTG-CAGAATT
CAGTGAATCATCGAATCTTTGAACGCACCTTGCGCTCCTTGGTATT-CCGAGGAGCATGC
CTGTTTGAGTGTCATTAAATTCTCAACC-TCACCAGTTTTGTAACGA-AACCGGT-GAAG
GCTTGGAT-GTGGGGG--TTTTTGCAGGCTGCCTCAGT--GCTGGTCTGCTCCCCTGAAA
TGCATTAGCGAG-CTCATA-CTGAGCTTCCG-TCTATTGGTGTGATAATTATCTACGCCG
TGGACTTGGA--CTC-GTGCTTGCTTCTAACCGTCCGCAAGGACAATCTACTT-GACCAA
TTT-GACCTTAGTAACTGCGAGTGAAGCGGGAAAAGCTCAAATTTAAAATCTGGTGGT-C
TTTGGCCATCCGAGTTGTAATCTAGAGAAGTGTTACCCGTGTCGGACCGTGTATAAGTCT
CCTGGGATGGAGCGTCATAGAGGGTGAGAATCCCGTCTTTGACACGGACTACCGAGGCTT
TGTGGTATGCTCTCAAAGAGTCGAGTTGTTTGGGAATGCAGCTCAAAATGGGTGGTAAAT
TCCATCTAAAGCTAAATATTGGCGAGAGACCGATAGCGAACAAGTACCGTGAGGGAAAGA
TGAAAA-GAACTTTGGAAAGAGAGTTAAACAGTACGTGAAATTGCTGAAAGGGAAACGCT
TGAAGTCAGTCGCGTTGGCCGGGAATCAGCCTTGCTTTT-GCTTGGTGTACTTTCTGGTT
GA-CGGGCCAGCATCAGTTTTGACCGGTGGAAAAAGTTCAGGGGAATGTGGCATCTTCGG
GTGTGTTATAGCCCTTGTTCGTATACATCGGTTGGGACTGAGGAACTCAGCACGCCGCAA
GGCC-GGGTTTTTAACCACGTTCGTGCTTAGGATGCTGGCATAATGGCTTTAATCGACCC
GTCTTGAAACACGGACCAAGGAGTCTAACATGCCTGCGAGTGTTTGGG-TGGAAAACCCG
AGCGCGTAATGAAAGTGAAAGTTGAGATCCCTGTCATGGGGAGCATCGACGCCCGGACCT
GACGTTTTCTGACGGACCTGCGGTAGAGCATGTATGTTGGGACCCGAAAGATGGTGAACT
ATGCCTGAATAGGGTGAAGCCAGAGGAAACTCTGGTGGAGGCTCGTAGCGATTCTGACGT
GCAAATCGATCGTCAAATTT-GGGTATAGGGGCGAAAGACTAATCGAAC-----------
------------------------------------------------------------
------------------------------------------------------------
------------------------------------------------------------
------------------------------------------------------------
------------------------------------------------------------
------------------------------------------------------------
------------------------------------------------------------
------------------------------------------------------------
-----------------------
>TBGT(M)18698_Candolleomyces_brunneopileatus
CATTAACGAATATCT-ATGGCGTTGGTTGTAGCTGGCTCTT-AGGAGCATTT--GTGCAC
GCCCGTCATTC----ATATCATCTTTCCACCTGTGAACTATGTGTAGGCCTGGATATCCC
TCGCTTTGGTAACAGAGCGGATTGCAAGGATTGCTGCGTCGATAAGG-CCGGCTCTCTTT
GAATTTCCAGGTTCTATGTCTTTT--ACACACCCCATTTGAATGATGTAGAATGTAGTC-
----AATGGGCTTT-CATGCCTATAAAACAAT--ATACAACTTTCAGCAACGGATCTCTT
GGCTCTCGCATCGATGAAGAACGCAGCGAAATGCGATAAGTAATGTGAATTG-CAGAATT
CAGTGAATCATCGAATCTTTGAACGCACCTTGCGCTCCTTGGTATT-CCGAGGAGCATGC
CTGTTTGAGTGTCATTAAATTCTCAACCTCACC-AGTTTTGTAACGA-GACCGGT-GAAG
GCTTGGAT-GT-GGGGGTCTTT-GCAGGCTGCCTCAGT--GCTGGTCTGCTCCCCTGAAA
TGCATTAGCGAG-CTCATA-CTGAGCTTCCG-TCTATTGGTGTGATAATTATCTACGCCG
TGGATT--GAA-CTCGT-GCTTGCTTCTAACCGTCCGCAAGGACAATCTACTT-GACCAA
TTT-GACC----------------------------------------------------
------------------------------------------------------------
------------------------------------------------------------
------------------------------------------------------------
------------------------------------------------------------
------------------------------------------------------------
------------------------------------------------------------
---------------------------------------------TTGTGGCATCTTCGG
GTGTGTTATAGCCCTTGTTCGTATACATCGGTTGGGACTGAGGAACTCAGCACGCCGCAA
GGCC-GGGTCTTTGACCACGTTCGTGCTTAGGATGCTGGCATAATGGCTTTAATCGACCC
GTCTTGAAACACGGACCAAGGAGTCTAACATGCCTGCGAGTGTTTGGG-TGGAAAACCCG
AGCGCGTAATGAAAGTGAAAGTTGAGATCCCTGTCATGGGGAGCATCGACGCCCGGACCT
GACGTTTTCTGACGGACCTGCGGTAGAGCATGTATGTTGGGACCCGAAAGATGGTGAACT
ATGCCTGAATAGGGTGAAGCCAGAGGAAACTCTGGTGGAGGCTCGTAGCGATTCTGACGT
GCAAATCGATCGTCAAATTT-GGGTATAGGGGCGAAAGACTAATCGAAC-----------
------------------------------------------------------------
------------------------------------------------------------
------------------------------------------------------------
------------------------------------------------------------
------------------------------------------------------------
------------------------------------------------------------
------------------------------------------------------------
------------------------------------------------------------
-----------------------
>HMJAU37811_Candolleomyces_subsingeri
CATTAACGAATATCT-ATGGCGTTGGTTGTAGCTGGCTCCT-AGGAGCACTT--GTGCAC
GCCCGTCATTC----ATATCATCTTTCCACCTGTGAACTATGTGTAGGCCTGGATACCCC
TCGCTTTGGTGACAAAGTGGAT-GCAAGGATTGCTGCGTCGACAAGG-CCGGCTCTCTTT
GAATTTCCAGGTCCTATGTCTTTTT-ACACACCCCATTCGAATGATGTAGAATGTAGTC-
----AATGGGCTCT-TATGCCTATAAAACACT--ATACAACTTTCAGCAACGGATCTCTT
GGCTCTCGCATCGATGAAGAACGCAGCGAAATGCGATAAGTAATGTGAATTG-CAGAATT
CAGTGAATCATCGAATCTTTGAACGCACCTTGCGCTCCTTGGTATT-CCGAGGAGCATGC
CTGTTTGAGTGTCATTAAATTCTCAACCTC-ACCAGTTTTGTAATGA-GACGGGT-GAAG
GCTTGGAT-GTGGGGG--TTTTTGCAGGCTGCCTCAGT--GCTGGTCTGCTCCCCTGAAA
TGCATTAGCGAG-CTTATA-CTGAGCTTCCG-TCTATTGGTGTGATAATTATCTATGCCG
TGGATT--GGA-CTCGTGCTT-GCTTCTAACCGTCCGTAAGGACAATCTACTT-GACCAA
TT--GACC--------TGCGAGTGAAGCGGGAAAAGCTCAAATTTAAAATCTGGTGGT-C
TTTGGCCATCCGAGTTGTAATCTAGAGAAGTGTTACCCGTGTCGGACCGTGTATAAGTCT
CCTGGAATGGAGCGTCATAGAGGGTGAGAATCCCGTCTTTGACACGGACTACCGAGGCTT
TGTGGTATGCTCTCAAAGAGTCGAGTTGTTTGGGAATGCAGCTCAAAATGGGTGGTAAAT
TCCATCTAAAGCTAAATATTGGCGAGAGACCGATAGCGAACAAGTACCGTGAGGGAAAGA
TGAAAA-GAACTTTGGAAAGAGAGTTAAACAGTACGTGAAATTGCTGAAAGGGAAACGCT
TGAAGTCAGTCGCGTTGGCCGGGAATCAGCCTTGCTTTT-GCTTGGTGTACTTTCTGGTT
GA-CGGGCCAGCATCAGTTTTGACCGGTGGAAAAAGTTCAGGGGAATGTGGCATCTTCGG
GTGTGTTATAGCCCTCGTTCGTATACATCGGTTGGGACTGAGGAACTCAGCACGCCGCAA
GGCC-GGGTCTTTGACCACGTTCGTGCTTAGGATGCTGGCATAATGGCTTTAATCGACCC
GTCTTGAAACACGGACCAAGGAGTCTAACATGCCTGCGAGTGTTTGGG-TGGAAAACCCG
AGCGCGTAATGAAAGTGAAAGTTGAGATCCTTGTCATGGGGAGCATCGACGCCCGGACCT
GACGTTTTCTGACGGCCCTGCGGTAGAGCATGTATGTTGGGACCCGAAAGATGGTGAACT
ATGCCTGAATAGGGTGAAGCCAGAGGAAACTCTGGTGGAGGCTCGTAGCGATTCTGACGT
GCAAATCGATCGTCAAATTT-GGGTATAGGGGCGAAAGACTAATCGAACTCATTGCTGGT
GGTACTGGTGAATTCGAAGCCGGTATCTCCAAGGATGGTCAGACCCGTGAACACGCTCTC
CTCGCCTTCACCCTCGGTGTCCGTCAGCTCATCGTCGCTGTCAACAAGATGGACACCACC
AAGGTCAGT------CTTATCACAGCCTTTTGTGGACACCATTTGCTGATGATGGTCATT
TTTGCAGTGGTCTGAGGAGCGTTTCACTGAAATCGTCAAGGAAACCTCCAACTTCATTAA
GAAGGTCGGTTACAACCCCAAGACTGTTGCCTTTGTGCCCATCTCCGGCTGGCACGGTGA
TAACATGTTGGAGGAGTCGAAGAAGTCAGTTACTTTTTGTTGC--TGAGCCATAGATCTC
ATCTAACATCTTGACGCAGCATGTTGTGGTACAAGGGTTGGACTCGTGAGGCCAAGTCTG
GTCCCCTCAAGGGCAAGACCCTCCTCGACGCCATCGATGCCATCGAACCCCCCGTCCGTC
CCTCCGACAAGCCCCTCCGTCTC
>MICHAH_14321_Candolleomyces_halophila
CATTAACGAATATCT-ATGGCGTTGGTTGTAGCTGGCTCCT-AGGAGCATTT--GTGCAC
GCCCGTCATTC----ATATCATCTTTCCACCTGTGAACTATGTGTAGGTCTGGATACCCC
TCACTTTGGCAACAAAGTGGAT-GCAAGGATTGCTGTGTCGACAAGGGCCGGCTCTCTTT
GAATTTCCAGGTCCTATGTCTTTTT-ACACACCCCATTCGAATGATGTAGAATGTAGTC-
----AATGGGCTTT-CAAGCCTATAAAACACT--ATACAACTTTCAGCAACGGATCTCTT
GGCTCTCGCATCGATGAAGAACGCAGCGAAATGCGATAAGTAATGTGAATTG-CAGAATT
CAGTGAATCATCGAATCTTTGAACGCACCTTGCGCTCCTTGGTATT-CCGAGGAGCATGC
CTGTTTGAGTGTCATTAAATTCTCAACCTCCACTCGTTTTGTAACAA-GACGGGT-GAAG
GCTTGGAT-GTGGGGG--TCTTTGCAGGCTGCCATAGT--GCTGGTCTGCTCCCCTGAAA
TGCATTAGCGAG-CTCATA-TCGAGCTTCCG-TCTATTGGTGTGATAATTATCTACGCCG
TGGATT-GGGA-CTCGTGCTT-GCTTCTAACTGTCCGCAAGGACAATCTACTT-GACCAA
TTT-GACC--------T-------------------------------------------
------------------------------------------------------------
------------------------------------------------------------
------------------------------------------------------------
------------------------------------------------------------
------------------------------------------------------------
------------------------------------------------------------
------------------------------------------------------------
------------------------------------------------------------
------------------------------------------------------------
------------------------------------------------------------
------------------------------------------------------------
------------------------------------------------------------
------------------------------------------------------------
------------------------------------------------------------
------------------------------------------------------------
------------------------------------------------------------
------------------------------------------------------------
------------------------------------------------------------
------------------------------------------------------------
------------------------------------------------------------
------------------------------------------------------------
------------------------------------------------------------
-----------------------
>LAH38108_Candolleomyces_umbonatus
CATTAACGAATATCT-ATGGCGTTGGTTGTAGCTGGCTCCT-AGGAGCATTT--GTGCAC
GCCCGTCATTC----ATATCATCTTTCCACCTGTGAACTATGTGTAGGCCTGGATACCCC
TCGCTTTGGAAACAAAGTGGAT-ACAAGGATTGCTGTGTCGACAAGG-CCGGCTCTCTTT
GAATTTCCAGGTCCTATGTCTTTTT-ACACACCCCATTCGAATGATGTAGAATGTAGTC-
----AATGGGCTTT-CAAGCCTATAAAACACT--ATACAACTTTCAGCAACGGATCTCTT
GGCTCTCGCATCGATGAAGAACGCAGCGAAATGCGATAAGTAATGTGAATTG-CAGAATT
CAGTGAATCATCGAATCTTTGAACGCACCTTGCGCTCCTTGGTATT-CCGAGGAGCATGC
CTGTTTGAGTGTCATTAAATTCTCAACCTCCACTCGTTTTGTAACAAAGACAGGT-GAAG
GCTTGGAT-GTGGGGG--TCTTTGCAGGCTGCCATAGT--GCTGGTCTGCTCCCCTGAAA
TGCATTAGCGAG-CTCATA-TCGAGCTTCCG-TCTATTGGTGTGATAATTATCTACGCCG
TGGATTTGGGA-CTCGTGCTTTGCTTCTAATCGTCCGCAAGGACAATTTACTT-GACCAA
TTTTGACC--------CAATAAGCGGASGARAAGAAACTAA---------CAAGGATT-S
TACGGCCACCCGAGTTGTAATCTAGAGAAGTGTTACCCGCGTTGGACCGTGTATAAGTCT
CCTGGAATGGAGCGTCATAGAGGGTGAGAATCCCGTCTTTGACACGGACTACCAAGGCTT
TGTGGTATGCTCTCAAAGAGTCGAGTTGTTTGGGAATGCAGCTCAAAATGGGTGGTAAAT
TCCATCTAAAGCTAAATATTGGCGAGAGACCGATAGCGAACAAGTACCGTGAGGGAAAGA
TGAAAA-GAACTTTGGAAAGAGAGTTAAACAGTACGTGAAATTGCTGAAAGGGAAACGCT
TGAAGTCAGTCGCGTTGGCCGGGAATCAGCCTTGCTTTTTGCTTGGTGTACTTTCTGGTT
GA-CGGGCCAGCATCAGTTTTGACCGGTGGAAAAAGCTCAGGGGAATGTGGCATCTTCGG
GTGTGTTATAGCCCTTGTTCGTATACATCGGTTGGGACTGAGGAACTCAGCACGCCGCAA
GGCC-GGGTCTTTGACCACGTTCGTGCTTAGGATGCTGGCATAATGGCTTTAATCGACCC
GTCTTGAAACACGGACCAAGGAGTCTAACATGCCTGCGAGTGTTTGGG-TGGAAAACCCG
AGCGCGTAATGAAAGTGAAAGTTGAGATCCCTGTCATGGGGAGCATCGACGCCCGGACCT
GACGTTTTCTGACGGCCCTGCGGTAGAGCATGTATGTTGGGACCCGAAAGATGGTGAACT
ATGCCTGAATAGGGTGAAGCCAGAGGAAACTCTGGTGGAGGCTCGTAGCGATTCTGACGT
GCAAATCGATCGTCAAATTT-GGGTATAGGGGCGAAAGACTAA-----------------
------------------------------------------------------------
------------------------------------------------------------
------------------------------------------------------------
------------------------------------------------------------
------------------------------------------------------------
------------------------------------------------------------
------------------------------------------------------------
------------------------------------------------------------
-----------------------
>AH31746_Candolleomyces_secotioides
CATTAACGAATATCT-ATGGCGTTGGTTGTAGCTGGCTCCT-AGGAGCATTT--GTGCAC
GCCCGTCATTC----ATATCATCTTTCCACCTGTGAACTATGTGTAGGCCTGGATCCCCC
TCGCTTTGGTGACAAAGCGGAT-GCAAGGATTGCTGCGTCGACAAGG-CCGGCTCTCTTT
GAATTTCCAGGTCCTACGTTTTTTTTACACACCCCATTTGAATGATGTAGAATGTAGTC-
----AATGGGCTTTC-AAGCCTATAAA-AACT--ATACAACTTTCAGCAACGGATCTCTT
GGCTCTCGCATCGATGAAGAACGCAGCGAAATGCGATAAGTAATGTGAATTG-CAGAATT
CAGTGAATCATCGAATCTTTGAACGCACCTTGCGCTCCTTGGTATT-CCGAGGAGCATGC
CTGTTTGAGTGTCATTAAATTCTCAACCCTCACCGGTTTTGTAACAAGACA-GGTG-AAG
GCTTGGAT-GTGGGGG--TCTTTGCAGGCTGCCTCAGT--GCTGGTCTGCTCCCCTGAAA
TGCATTAGCGAG-CTCATA-CTGAGCTTCCG-TCTATTGGTGTGATAATTATCTACGCCG
TGGATT-GGA--CTC-GTGCTTGCTTCTAACCGTCCACAAGGACAATCTACTT-GACCAA
TTT-GACCTTAGTAACTGCGAGTGAAGCGGGAAAAGCTCAAATTTAAAATCTGGTGGTAC
TTTGGCCATCCGAGTTGTAATCTAGAGAAGTGTTACCCGCGTCGGACCGTGTATAAGTCT
CCTGGAATGGAGCGTCATAGAGGGTGAGAATCCCGTCTTTGACACGGACTACCGAGGCTT
TGTGGTATGCTCTCAAAGAGTCGAGTTGTTTGGGAATGCAGCTCAAAATGGGTGGTAAAT
TCCATCTAAAGCTAAATATTGGCGAGAGACCGATAGCGAACAAGTACCGTGAGGGAAAGA
TGAAAA-GAACTTTGGAAAGAGAGTTAAACAGTACGTGAAATTGCTGAAAGGGAAACGCT
TAAAGTCAGTCGCGTTGGCCGGGAATCAGCCTTGCTTTTTGCTTGGTGTACTTTCTGGTT
GA-CGGGCCAGCATCAGTTTTGACCGGTGGAAAAAGCTCAGGGGAATGTGGCATCTTCGG
GTGTGTTATAGCCCTTGTTCGTATACATCGGTTGGGACTGAGGAACTCAGCACGCCGCAA
GGCC-GGGTCTTTGACCACGTTCGTGCTTAGGATGCTGGCATAATGGCTTTAATCGACCC
GTCTTGAAACACGGACCAAGGAGTCTAACATGCCTGCGAGTGTTTGGG-TGGAAAACCCG
AGCGCGTAATGAAAGTGAAAGTTGAGATCCCTGTCATGGGGAGCATCGACGCCCGGACCT
GACGTTTTCTGACGGCCCTGCGGTAGAGCATGTATGTTGGGACCCGAAAGATGGTGAACT
ATGCCTGAATAGGGTGAAGCCAGAGGAAACTCTGGTGGAGGCTCGTAGCGATTCTGACGT
GCAAATCGATCGTCAAATTT-GGGTATAGGGGCGAAAGACTAATCGAAC-----------
------------------------------------------------------------
------------------------------------------------------------
------------------------------------------------------------
------------------------------------------------------------
------------------------------------------------------------
------------------------------------------------------------
------------------------------------------------------------
------------------------------------------------------------
-----------------------
>HKAS129660_Candolleomyces_albovaga
CATTAACGAATATCT-ATGGCGTTGGTTGTAGCTGGCTTCT-AGGAGCATTT--GTGCAC
GCCCGTCATTCTCATATATTCATCTTCCACCTGTGAACTATGTGTAGGCTTGGATACCTC
TCGCTTTGGTGACAAGGCGGAC-ACAGGGATTGCTGCGTCGACAAGG-CCGGCTCTCTTT
GAATTTCCAGGT-CTATGTCTTTTT-ACACACCCCAATTGAATGATGTAGAATGTAATA-
----GATGGGCCTT-CAGGCCTATAAAACATTTTATACAACTTTCAGCAACGGATCTCTT
GGCTCTCGCATCGATGAAGAACGCAGCGAAATGCGATAAGTAATGTGAATTG-CAGAATT
CAGTGAATCATCGAATCTTTGAACGCACCTTGCGCTCCTTGGTATT-CCGAGGAGCATGC
CTGTTTGAGGGTCATTAAATTCTCAACCTCACCCATTCTTGTAAAGA-GACGGGT-GAAG
GCTTGGAT-GTTGGGGGTCTTTTGGAGGCTGCCTCAGTTGGCTGGTCTGCTCCCCTGAAA
TGCATTAGCGAG-CTCACAATTGAGTTTCCG-TCTATTGGTGTGATAATTATCTACGCCG
TGGATT--GAA-CTCTT-GCTTGCTTCTAACCGTCCGCAAGGACAACATACTTTGACCAA
CAT-AAGCGTAGTAACTGCGAGTGAAGCGGGAAAAGCTCAAATTTAAAATCTGGTGGT-C
TTTGGCCATCCGAGTTGTAGTCTAGAGAAGTGTTACCCGCGTCGGACCGTGTATAAGTCT
CCTGGAATGGAGCGTCATAGAGGGTGAGAATCCCGTCTTTGACACGGACTACCGAGGCTT
TGTGGTATGCTCTCAAAGAGTCGAGTTGTTTGGGAATGCAGCTCAAAATGGGTGGTAAAT
TCCATCTAAAGCTAAATATTGGCGAGAGACCGATAGCGAACAAGTACCGTGAGGGAAAGA
TGAAAA-GAACTTTGGAAAGAGAGTTAAACAGTACGTGAAATTGCTGAAAGGGAAACGCT
TGAAGTCAGTCGCGTTGGCCGGGAATCAGCCTTGCTCTT-GCTTGGTGTACTTTCTGGTT
GA-CGGGCCAGCATCAGTTTTGACCGGTGGAAAAAGCTCAGGGGAATGTGGCATCTTCGG
ATGTGTTATAGCCCTTGTTCGTATACATCGGTTGGGACTGAGGAACTCAGCACGCCGCAA
GGCC-GGGTCTTTGACCACGTTCGTGCTTAGGATGCTGGCATAATGGCTTTAATCGACCC
GTCTTGAAACACGGACCAAGGAGTCTAACATGCCTGCGAGTGTTTGGG-TGGAAAACCCG
AGCGCGTAATGAAAGTGAAAGTTGAGATCCCTGTCGTGGGGAGCATCGACGCCCGGACCT
GACGTTTTCTGAAGGCCCTGCGGTAGAGCATGTATGTTGGGACCCGAAAGATGGTGAACT
ATGCCTGAATAGGGTGAAGCCAGAGGAAACTCTGGTGGAGGCTCGTAGCGATTCTGACGT
GCAAATCGATCGTCAAATTT-GGGTATAGGGGCGAAAGACTAATCGAACTCATTGCTGGT
GGTACTGGTGAATTCGAAGCCGGTATCTCCAAGGATGGTCAGACCCGTGAACACGCTCTC
CTTGCCTTCACCCTCGGTGTCCGTCAGCTCATCGTAGCTGTCAACAAGATGGACACCACC
AAGGTTAGT------TTTACAACAGTTTGTTCTGGG--ACATTTACTAAATATGATCGTT
TTGACAGTGGTCTGAGGAGCGTTTCACTGAAATCGTCAAGGAAACCTCTAACTTCATCAA
GAAGGTCGGTTACAACCCCAAGACTGTTGCCTTCGTGCCCATCTCCGGCTGGCACGGTGA
CAACATGTTGGAGGAGTCGAAGAAGTAAGTTGCTTTTTTTTTGACGGAGCTATAGATCTT
ATCTAACATAATTATACAGCATGCCCTGGTACAAGGGCTGGACTCGTGAGTCCAAGGCTG
GTGTCCTCAAGGGTAAGACCCTCCTTGACGCCATCGACGCCATCGAGCCTCCTGTCCGTC
CCTCCGACAAGCCCCTCCGACTC
>HKAS129659_Candolleomyces_brunneov
CATTAACGAATATCT-ATGGCGTTGGTTGTAGCTGGCTTCT-AGGAGCATTT--GTGCAC
GCCCGTCATTCTCATATATTCATCTTCCACCTGTGAACTATGTGTAGGCTTGGATACCCC
TCGCTTTGGTGACAAGGCGGAC-ACAGGGATTGCTGCGTCGAAAAGG-CCAGCTCTCTCT
GAATTTCCAGGT-CTATGTCTTTTTTACACACCCCAATTGAATGATGTAGAATGTAGTC-
----AATGGGCCTTTCAAGCCTATAAAACATTTTATACAACTTTCAGCAACGGATCTCTT
GGCTCTCGCATCGATGAAGAACGCAGCGAAATGCGATAAGTAATGTGAATTG-CAGAATT
CAGTGAATCATCGAATCTTTGAACGCACCTTGCGCTCCTTGGTATT-CCGAGGAGCATGC
CTGTTTGAGTGTCATTAAATTCTCAACCTCACCCATTCTTGTAACGA-GATGGG--GAAG
GCTTGGAT-GTTGGGGGTCTTTTGCAGGCTGCCTCAGTTGGCTGGTCTGCTCCCCTGAAA
TGCATTAGCGAG-CTCATAATTGAGTTTTCGGTCTATTGGTGTGATAATTATCTACGCCG
TGGATT--GAA-CTCTTTGCTTGCTTCTAACCGTCTGCAAGGACAATGTACTTTGACCAA
TTT-GACC----------TGGGTG-----------------------------------C
TTTGATCATCCGAGTTGTAGTCTAGAGAAGTGTTACCCGCGTCGGACCGTGTATAAGTCT
CCTGGAATGGAGCGTCATAGAGGGTGAGAATCCCGTCTTTGACACGGACTACCGAGGCTT
TGTGGTATGCTCTCAAAGAGTCGAGTTGTTTGGGAATGCAGCTCAAAATGGGTGGTAAAT
TCCATCTAAAGCTAAATATTGGCGAGAGACCGATAGCGAACAAGTACCGTGAGGGAAAGA
TGAAAA-GAACTTTGGAAAGAGAGTTAAACAGTACGTGAAATTGCTGAAAGGGAAACGCT
TGAAGTCAGTCGCGTTGGCCGGGAATCAGCCTTGCTTTTTGCTTGGTGTACTTTCTGGTT
GA-CGGGCCAGCATCAGTTTTGACCGGTGGAAAAAGCTCAGGGGAATGTGGCATCTTCGG
ATGTGTTATAGCCCCTGTTCGTATACATCGGTTGGGACTGAGGAACTCAGCACGCCGCAA
GGCC-GGGTCTTTGACCACGTTCGTGCTTAGGATGCTGGCATAATGGCTTTAATCGACCC
GTCTTGAAACACGGACCAAGGAGTCTAACATGCCTGCGAGTGTTTGGGGTGGAAAACCCG
AGCGCGTAATGAAAGTGAAAGTTGAGATCCCTGTCGTGGGGAGCATCGACGCCCGGACCT
GAAGTTTTCTGACGGCCCTGCGGTAGAGCATGTATGTTGGGACCCGAAAGATGGTGAACT
ATGCCTGAATAGGGTGAAGCCAGAGGAAACTCTGGTGGAGGCTCGTAGCGATTCTGACGT
GCAAATCGATCGTCAAATTT-GGGTATAGGGGCGAAAGACTAATCGAACTCATTGCCGGT
GGTACTGGTGAATTCGAAGCCGGTATCTCCAAGGATGGTCAGACCCGTGAACACGCTCTC
CTTGCCTTCACCCTCGGTGTCCGTCAGCTTATTGTAGCTGTCAACAAGATGGACACCACC
AAGGTCAGA------CTTATCACAGTTTGTTTTTG---ATACCTGCTAATTATGGCCGTC
TTCACAGTGGTCTGAGGAGCGTTTCACTGAAATCGTCAAGGAAACCTCCAACTTCATCAA
GAAGGTCGGTTACAACCCCAAGACTGTTGCCTTCGTGCCCATCTCCGGCTGGCACGGTGA
CAACATGTTGGAGGAGTCGAAGAAGTAAGTTGCTTTTTTGTTG-TGGAGCTTCAGATCGT
ATCTAACACGTTTATGCAGCATGCCCTGGTACAAGGGCTGGACTCGTGAGTCCAAGGCTG
GTGCCCTCAAGGGTAAGACCCTCCTAGACGCCATTGACGCCATCGAGCCCCCCGTCCGTC
CCTCCGACAAGCCCCTCCGACTC
>Sharp20863_Candolleomyces_luteopallidus
CATTAACGAATATCT-ATGGCGTTGGTTGTAGCTGGCTCCT-AGGAGCATTT--GTGCAC
GCCCGTCATTC----ATATCATCTTTCCACCTGTGAACTATGTGTAGATCTGGATATCCC
TCGCTTTGTA-ACGAAGCGGAT-GCAAGGATTGCTGCGTCGACAAGG-CCGGCTCTCTTT
GAATTTCCAGGTC-TATGTCTTTTT-ACACACCCCATTCGAATGATGTAGAATGTAGTC-
----AATGGGCTTTC-AAGCCTATAAAACACT--ATACAACTTTCAGCAACGGATCTCTT
GGCTCTCGCATCGATGAAGAACGCAGCGAAATGCGATAAGTAATGTGAATTG-CAGAATT
CAGTGAATCATCGAATCTTTGAACGCACCTTGCGCTCCTTGGTATT-CCGAGGAGCATGC
CTGTTTGAGTGTCATTAAATTCTCAACC-TCACTAGTTTTGTAATGAGACG--GTG-AAG
GCTTGGAT-GTGGGGG--TTTTTGCAGGCTGCCTTAGT--GCTGGTCTGCTCCCCTGAAA
TGCATTAGCGAG-CTCATA-TCGAGCTTCCG-TCTATTGGTGAGATAACTATCTACGCCG
TGGATTTGGA--CTC-GTGCTTGCTTCTAACCGTCCGTAAGGACAATTTACTT-GACCAA
TT--GACCTTAGTAACTGCGAGTGAAGCGGGAAAAGCTCAAATTTAAAATCTGGTGGT-C
TTTGGCCATCCGAGTTGTAATCTAGAGAAGTGTTACCCGCGTCGGACCGTGTATAAGTCT
CCTGGAATGGAGCGTCATAGAGGGTGAGAATCCCGTCTTTGACATGGACTACCGAGGCTT
TGTGGTATGCTCTCAAAGAGTCGAGTTGTTTGGGAATGCAGCTCAAAATGGGTGGTAAAT
TCCATCTAAAGCTAAATATTGGCGAGAGACCGATAGCGAACAAGTACCGTGAGGGAAAGA
TGAAAA-GAACTTTGGAAAGAGAGTTAAACAGTACGTGAAATTGCTGAAAGGGAAACGCT
TGAAGTCAGTCGCGTTGGCCGGGAATCAGCCTTGCTTTT-GCTTGGTGTACTTTCTGGTT
GA-CGGGCCAGCATCAGTTTTGACCGGTGGAAAAAGTTCAGGGGAATGTGGCATCTTCGG
GTGTGTTATAGCCCTTGTTCGTATACATCGGTTGGGACTGAGGAACTCAGCACGCCGCAA
GGCC-GGGTCTTTGACCACGTTCGTGCTTAGGATGCTGGCATAATGGCTTTAATCGACCC
GTCTTGAAACACGGACCAAGGAGTCTAACATGCCTGCGAGTGTTTGGG-TGGAAAACCCG
AGCGCGTAATGAAAGTGAAAGTTGAGATCCCTGTCATGGGGAGCATCGACGCCCGGACCA
GACGTTTTCTGACGGCCCTGCGGTAGAGCATGTATGTTGGGACCCGAAAGATGGTGAACT
ATGCCTGAATAGGGTGAAGCCAGAGGAAACTCTGGTGGAGGCTCGTAGCGATTCTGACGT
GCAAATCGATCGTCAAATTT-GGGTATAGGGGCGAAAGACTAATCGAAC-----------
------------------------------------------------------------
------------------------------------------------------------
------------------------------------------------------------
------------------------------------------------------------
------------------------------------------------------------
------------------------------------------------------------
------------------------------------------------------------
------------------------------------------------------------
-----------------------
>HMJAU37877_Candolleomyces_singeri
CATTAACGAATATCT-ATGGCGTTGGTTGTAGCTGGCTCCT-AGGAGCATTT--GTGCAC
ACCCGTCATTT----ATATCATCTTTCCACCTGTGAACTATGTGTAG-TCTGGATACCTC
TCGCTTTGGTGACAAGGCGGAT-GCAAGGATTGCTGCGTCGAAA-GG-CCAGCTCTCTTT
GAATTTCCAGGTC-TATGTTTTTT--ACACACTCCATTTGAATGATGTAGAATGTACTC-
----AATGGGCTTTC-AAGCCTATAAAAAACT--ATACAACTTTCAGCAACGGATCTCTT
GGCTCTCGCATCGATGAAGAACGCAGCGAAATGCGATAAGTAATGTGAATTG-CAGAATT
CAGTGAATCATCGAATCTTTGAACGCACCTTGCGCTCCTTGGTATT-CCGAGGAGCATGC
CTGTTTGAGTGTCATTAAATTCTCAACC-TCACCAATTTTTTAACGA-GACAGGT-GAAG
GCTTGGAT-GTGGGGG--TTT-TGCAGGCTGCCTCAGT--GCTGGTCTGCTCCCCTGAAA
TGCATTAGCGAG-CTTATA-CTGAGCTTCCG-TCTATTGGTGTGATAATTATCTACGCCG
TGGATTTGGA--CTC-GTGCTTGCTGCTAACCGTCCGCAAGGACAATTTACTT-GACCAA
TT--GACCTTAGTAACTGCGAGTGAAGCGGGAAAAGCTCAAATTTAAAATCTGGTAGC-C
TTTGGTTATCCGAGTTGTAATCTAGAGAAGTGTTACCCGCGTCGGACCGTGTATAAGTCT
CCTGGAATGGAGCGTCATAGAGGGTGAGAATCCCGTCTTTGACACGGACTCCCGAGGCTT
TGTGGTATGCTCTCAAAGAGTCGAGTTGTTTGGGAATGCAGCTCAAAATGGGTGGTAAAT
TCCATCTAAAGCTAAATATTGGCGAGAGACCGATAGCGAACAAGTACCGTGAGGGAAAGA
TGAAAA-GAACTTTGGAAAGAGAGTTAAACAGTACGTGAAATTGCTGAAAGGGAAACGCT
TGAAGTCAGTCGCGTTGGCCGGGAATCAGCCTTGCTTTT-GCTTGGTGTACTTTCTGGTT
GA-CGGGCCAGCATCAGTTTTGACCGGTGGAAAAAGTTCAAGGGAATGTGGCATCTTCGG
GTGTGTTATAGCCCTTGTTCGTATACATCGGTTGGGACTGAGGAACTCAGCACGCCGCAA
GGCCCGGGTCTTTGACCACGTTCGTGCTTAGGATGCTGGCATAATGGCTTTAATCGACCC
GTCTTGAAACACGGACCAAGGAGTCTAACATGCCTGCGAGTGTTTGGG-TGGAAAACCCG
AGCGCGTAATGAAAGTGAAAGTTGAGATCCCTGTCATGGGGAGCATCGACGCCCGGACCA
GACGTTTTCTGACGGCCCTGCGGTAGAGCATGTATGTTGGGACCCGAAAGATGGTGAACT
ATGCCTGAATAGGGTGAAGCCAGAGGAAACTCTGGTGGAGGCTCGTAGCGATTCTGACGT
GCAAATCGATCGTCAAATTT-GGGTATAGGGGCGAAAGACTAATCGAACTCATTGCTGGT
GGTACTGGTGAATTCGAAGCCGGTATCTCCAAGGATGGTCAGACCCGTGAACACGCTCTC
CTTGCCTTCACCCTCGGTGTCCGTCAGCTCATCGTCGCCGTCAACAAGATGGACACCACC
AAGGTCAGT------CTTATAGTAGCCTTCTGTGTACA---GCATTTGCTGATGGTCGTT
CTTGCAGTGGTCCGAGGATCGTTTCACTGAAATCATCAAGGAAACCTCCAACTTCATTAA
GAAGGTCGGTTACAACCCCAAGGCTGTTGCCTTCGTGCCCATCTCCGGCTGGCACGGCGA
CAACATGTTGGAGGAGTCAAAGAAGTAAGTTGTTTTACGTTGT-CAAAGCTCTTGATCGT
AGCTAACATTTTTATACAGCATGCCGTGGTACAAGGGCTGGACTCGTGAGGCCAAAGCTG
GTCCCGTCAAGGGTAAGACCCTCCTCGACGCCATCGACGCCATCGAGCCCCCCGTCCGTC
CCTCCGATAAGCCCCTCCGTCTC
>GB:LO55_12_Candolleomyces_sulcatotuberculosa
CATTAACGAATATCT-ATGGCGTTGGTTGTAGCTGGCTCTT-AGGAGCATTT--GTGCAC
GCCCGTCATTT----ATATCATCTTTCCACCTGTGAACTATGTGTAGGTCTGGATACCTC
TCGCTTTGGTGACAAGGCGRAT-GCAAGGATTGCTGC-----------CMAGCTCTCTTT
GAATTTCCAGGTC-TATGTTTTTT--ACACACTCCATTTGAATGATGTAGAATGTAGTC-
----AATGGGCCTTC-AAGCCTATAAAAAACT--ATACAACTTTCAGCAACGGATCTCTT
GGCTCTCGCATCGATGAAGAACGCAGCGAAATGCGATAAGTAATGTGAATTG-CAGAATT
CAGTGAATCATCGAATCTTTGAACGCACCTTGCGCTCCTTGGTATT-CCGAGGAGCATGC
CTGTTTGAGTGTCATTAAATTCTCAACC-TCACCAATCTTGTAACGA-GACAGGT-GAAG
GCTTGGAT-GTGGGGG--TTT-TGCAGGCTGCCTCAGT--GCTGGTCTGCTCCCCTGAAA
TGCATTAGCGAG-CTTATA-CTGAGCTTCCG-TCTATTGGTGTGATAATTATCTACGCCG
TGGATTTGGA--CWG-GTGCTTGCTGCTAACCGTCCGCAAGGACAATTTACTT-GACCAA
TTT-GACCT---------------------------------------------------
------------------------------------------------------------
------------------------------------------------------------
------------------------------------------------------------
------------------------------------------------------------
------------------------------------------------------------
------------------------------------------------------------
------------------------------------------------------------
------------------------------------------------------------
------------------------------------------------------------
------------------------------------------------------------
------------------------------------------------------------
------------------------------------------------------------
------------------------------------------------------------
------------------------------------------------------------
------------------------------------------------------------
------------------------------------------------------------
------------------------------------------------------------
------------------------------------------------------------
------------------------------------------------------------
------------------------------------------------------------
------------------------------------------------------------
------------------------------------------------------------
-----------------------
>HMJAU37801_Candolleomyces_subminutisporus
CATTAACGAATATCT-ATGGCGTTGGTTGTAGCTGGCTCCT-AGGAGCATTT--GTGCAC
GCCCGTCATTT----ATATCATCTTTCCACCTGTGAACTATGTGTAGGTCTGGATACCTC
TCGCTTTGGTGACAAGGCGGAT-GCAAGGATTGCTGC-----------CAAGCTCTCTTT
GAATTTCCAGGTC-TATGTTTTTT--ACACACTCCATTTGAATGATGTAGAATGTAGTC-
----AATGGGCTTTC-AAGCCTATAAAAAACT--ATACAACTTTCAGCAACGGATCTCTT
GGCTCTCGCATCGATGAAGAACGCAGCGAAATGCGATAAGTAATGTGAATTG-CAGAATT
CAGTGAATCATCGAATCTTTGAACGCACCTTGCGCTCCTTGGTATT-CCGAGGAGCATGC
CTGTTTGAGTGTCATTAAATTCTCAACC-TCACCCGTTTCGTAATGAAGACAGGT-GAAG
GCTTGGAG-GTGGGGG--TTT-TGCAGGCTGCCTCAGT--GCTGGTCTGCTCCCCTGAAA
TGCATTAGCGAG-CTTATA-CCGAGCTTCCG-TCTATTGGTGTGATAATTATCTACGCCG
TGGATTTGGA--CTCCGTGCTTGCTGCTAACCGTCCGCAAGGACAATTGACTT-GACCAA
TTT-GACCTTAGTAACTGCGAGTGAAGCGGGAAAAGCTCAAATTTAAAATCTGGTAGC-C
TTTGGTTATCCGAGTTGTAATCTAGAGAAGTGTTACCCGCGTCGGACCGTGTATAAGTCT
CCTGGAATGGAGCGTCATAGAGGGTGAGAATCCCGTCTTTGACACGGACTCCCGAGGCTT
TGTGGTATGCTCTCAAAGAGTCGAGTTGTTTGGGAATGCAGCTCAAAATGGGTGGTAAAT
TCCATCTAAAGCTAAATATTGGCGAGAGACCGATAGCGAACAAGTACCGTGAGGGAAAGA
TGAAAA-GAACTTTGGAAAGAGAGTTAAACAGTACGTGAAATTGCTGAAAGGGAAACGCT
TCAAGTCAGTCGCGTTGGCCGGGAATCAGCCTTGCTTTT-GCTTGGTGTACTTTCTGGTT
GA-CGGGCCAGCATCAGTTTTGACCGGTGGAAAAAGTTCAAGGGAATGTGGCATCTTCGG
GTGTGTTATAGCCCTTGTTCGTATACATCGGTTGGGACTGAGGAACTCAGCACGCCGCAA
GGCC-GGGTCTTTGACCACGTTCGTGCTTAGGATGCTGGCATAATGGCTTTAATCGACCC
GTCTTGAAACACGGACCAAGGAGTCTAACATGCCTGCGAGTGTTTGGG-TGGAAAACCCG
AGCGCGTAATGAAAGTGAAAGTTGAGATCCCTGTCATGGGGAGCATCGACGCCCGGACCA
GACGTTTTCTGACGGCCCTGCGGTAGAGCATGTATGTTGGGACCCGAAAGATGGTGAACT
ATGCCTGAATAGGGTGAAGCCAGAGGAAACTCTGGTGGAGGCTCGTAGCGATTCTGACGT
GCAAATCGATCGTCAAATTT-GGGTATAGGGGCGAAAGACTAATCGAACTCATTGCTGGT
GGTACTGGTGAATTCGAAGCCGGTATCTCCAAGGATGGCCAGACCCGTGAACACGCTCTC
CTTGCCTTCACCCTCGGTGTCCGTCAGCTCATCGTCGCTGTCAACAAGATGGACACCACC
AAGGTCAGT------CTTATCACAGCCTTCTGTGTACA---GCATTTGCTGATGGTCGTT
TTTGCAGTGGTCTGAGGATCGTTTCACTGAAATCATCAAGGAAACCTCCAACTTCATTAA
GAAGGTCGGTTACAACCCCAAGGCTGTTGCCTTCGTGCCCATCTCCGGCTGGCACGGCGA
CAACATGTTGGAGGAGTCGAAGAAGTAAGTTGTTTTACGTTGT-CAAT-CTCTTGATCGT
AGCTAACATTTTTATGCAGCATGCCGTGGTACAAGGGCTGGACTCGTGAGGCCAAATCCG
GTCCTGTCAAGGGTAAGACCCTCCTCGACGCCATCGACGCTATCGAGCCCCCCGTCCGTC
CCTCCGACAAGCCCCTTCGTCTC
>GLM_F126263_Candolleomyces_eurysporus
CATTAACGAATATCT-ATGGCGTTGGTTGTAGCTGGCTTCT-AGGAGCATTT--GTGCAC
ACCCGTCATTT----ATATCATCTTTCCACCTGTGAACTATGTGTAGATCTGGATACCTC
TCGCTTTGGTGACAAGGCGGAT-GCAAGGATTGCCTC---------C-TCGGCTCTCTTT
GAATTTCCAGGTC-TATGTTTTTT--ACACACTCCATTTGAATGATGTAGAATGTAGTC-
----AATGGGCTTTC-AAGCCTATAAAAAACT--ATACAACTTTCAGCAACGGATCTCTT
GGCTCTCGCATCGATGAAGAACGCAGCGAAATGCGATAAGTAATGTGAATTG-CAGAATT
CAGTGAATCATCGAATCTTTGAACGCACCTTGCGCTCCTTGGTATT-CCGAGGAGCATGC
CTGTTTGAGTGTCATTAAATTCTCAACC-TCACCAGTTTTGTAATGA-GACAGGT-GAAG
GCTTGGAC-GTGGGGG--TTT-TGCAGGCTGCCTCAGT--GCTGGTCTGCTCCTCTGAAA
TGCATTAGCGAG-CTTATA-CTGAGCTTCCG-TCTATTGGTGTGATAATTATCTACGCCG
TGGATTTGGA--CTC-GTGCTTGCTGCTAACCGTCTGCAAGGACAATTTACTT-GACCAA
TTT-GACCTTAGTAACTGCGAGTGAAGCGGGAAAAGCTCAAATTTAAAATCTGGTAGC-C
TTTGGTTATCCGAGTTGTAATCTAGAGAAGTGTTACCCGCGTCGGACCGTGTATAAGTCT
CCTGGAATGGAGCGTCATAGAGGGTGAGAATCCCGTCTTTGACACGGACTCCCGAGGCTT
TGTGGTATGCTCTCAAAGAGTCGAGTTGTTTGGGAATGCAGCTCAAAATGGGTGGTAAAT
TCCATCTAAAGCTAAATATTGGCGAGAGACCGATAGCGAACAAGTACCGTGAGGGAAAGA
TGAAAA-GAACTTTGGAAAGAGAGTTAAACAGTACGTGAAATTGCTGAAAGGGAAACGCT
TGAAGTCAGTCGCGTTGGCCGGGAATCAGCCTTGCTTTT-GCTTGGTGTACTTTCTGGTT
GA-CGGGCCAGCATCAGTTTTGACCGGTGGAAAAAGTTCAGGGGAATGTGGCATCTTCGG
GTGTGTTATAGCCCTTGTTCGTATACATCGGTTGGGACTGAGGAACTCAGCACGCCGCAA
GGCC-GGGTCTTTGACCACGTTCGTGCTTAGGATGCTGGCATAATGGCTTTAATCGACCC
GTCTTGAAACACGGACCAAGGAGTCTAACATGCCTGCGAGTGTTTGGG-TGGAAAACCCG
AGCGCGTAATGAAAGTGAAAGTTGAGATCCCTGTCATGGGGAGCATCGACGCCCGGACCA
GACGTTTTCTGACGGCCCTGCGGTAGAGCATGTATGTTGGGACCCGAAAGATGGTGAACT
ATGCCTGAATAGGGTGAAGCCAGAGGAAACTCTGGTGGAGGCTCGTAGCGATTCTGACGT
GCAAATCGATCGTCAAATTT-GGGTATAGGGGCGAAAGACTAATCGAAC-----------
------------------------------------------------------------
------------------------------------------------------------
------------------------------------------------------------
------------------------------------------------------------
------------------------------------------------------------
------------------------------------------------------------
------------------------------------------------------------
------------------------------------------------------------
-----------------------
>LAH37636_Candolleomyces_kotadduensis
CATTAACGAATATCT-ATGGCGTTGGTTGTAGCTGGCTTCT-AGGAGCATTT--GTGCAC
ACCCGTCATTT----ATATCATCTTTCCACCTGTGAACTATGTGTAG-TCTGGATACCTC
TCGCTTTGGCAACAAGGCGGAT-GCAAGGATTGCTGTGTCGAAAAGG-CCGGCTCTCTTT
GAATTTCCAGGTC-TACGTTTTTT--ACACACTCCATTTGAATGATGTAGAATGTAGTC-
----AATGGGCTTTC-AAGCCTATAAAAAACT--ATACAACTTTCAGCAACGGATCTCTT
GGCTCTCGCATCGATGAAGAACGCAGCGAAATGCGATAAGTAATGTGAATTG-CAGAATT
CAGTGAATCATCGAATCTTTGAACGCACCTTGCGCTCCTTGGTATT-CCGAGGAGCATGC
CTGTTTGAGTGTCATTAAATTCTCAACC-TCACCTGTTTTGTAATGA-GAGAGGT-GAAG
GCTTGGAT-GTGGGGG--TTT-TGCAGGCTGCCTCAGT--GCTGGTCTGCTCCTCTGAAA
TGCATTAGCGAG-CTTATA-CTGAGCTTCCG-TCTATTGGTGTGATAATTATCTACGCCG
TGGATTTGGA--CTC-GTGCTTGCTTCTAACCGTCTGCAAGGACAATTTATTT-GACCAA
TTT-GACCTTAGTAACTGCGAGTGAAGCGGGAAAAGCTCAAATTTAAAATCTGGTAGC-C
TTTGGTTATCCGAGTTGTAATCTAGAGAAGTGTTACCCGCGTCGGACCGTGTATAAGTCT
CCTGGAATGGAGCGTCATAGAGGGTGAGAATCCCGTCTTTGACACGGACTCCCGAGGCTT
TGTGGTATGCTCTCAAAGAGTCGAGTTGTTTGGGAATGCAGCTCAAAATGGGTGGTAAAT
TCCATCTAAAGCTAAATATTGGCGAGAGACCGATAGCGAACAAGTACCGTGAGGGAAAGA
TGAAAA-GAACTTTGGAAAGAGAGTTAAACAGTACGTGAAATTGCTGAAAGGGAAACGCT
TGAAGTCAGTCGCGTTGGCCGGGAATCAGCCTTGCTTTT-GCTTGGTGTACTTTCTGGTT
GA-CGGGCCAGCATCAGTTTTGACCGGTGGAAAAAGTTCAGGGGAATGTGGCATCTTCGG
GTGTGTTATAGCCCTTGTTCGTATACATCGGTTGGGACTGAGGAACTCAGCACGCCGCAA
GGCC-GGGTCTTTGACCACGTTCGTGCTTAGGATGCTGGCATAATGGCTTCAATCGACCC
GTCTTGAAACACGGACCAAGGAGTCTAACATGCCTGCGAGTGTTTGGG-TGGAAAACCCG
AGCGCGTAATGAAAGTGAAAGTTGAGATCCCTGTCATGGGGAGCATCGACGCCCGGACCA
GACGTTTTCTGACGGCCCTGCGGTAGAGCATGTATGTTGGGACCCGAAAGATGGTGAACT
ATGCCTGAATAGGGTGAAGCCAGAGGAAACTCTGGTGGAGGCTCGTAGCGATTCTGACGT
GCAAATCGATCGTCAAATTT-GGGTATAGGGGCGAAAGACTAATCGAAC-----------
------------------------------------------------------------
------------------------------------------------------------
------------------------------------------------------------
------------------------------------------------------------
------------------------------------------------------------
------------------------------------------------------------
------------------------------------------------------------
------------------------------------------------------------
-----------------------
>HKAS123158_Candolleomyces_ruhunensis
CATTAACGAATATCT-ATGGCGTTGGTTGTAGCTGGCTTCT-AGGAGCATTT--GTGCAC
ACCCGTCATTT----ATATCATCTTTCCACCTGTGAACTATGTGTAGGTCTGGATACCTC
TCGCTTTGGCAACAAGGCGGAT-GCAAGGATTGCTGTGTCGAAA-GG-CCGGCTCTCTTT
GAATTTCCAGGTC-TACGTTTTTT--ACACACTCCATTTGAATGATGTAGAATGTAGTC-
----AATGGGCTTTC-AAGCCTATAAAAAACT--ATACAACTTTCAGCAACGGATCTCTT
GGCTCTCGCATCGATGAAGAACGCAGCGAAATGCGATAAGTAATGTGAATTG-CAGAATT
CAGTGAATCATCGAATCTTTGAACGCACCTTGCGCTCCTTGGTATT-CCGAGGAGCATGC
CTGTTTGAGTGTCATTAAATTCTCAACC-TCACCCGTTTTGTAATGA-GATGGGTTGACG
GCTTGGAT-GTGGGGG--TTT-TGCAGGCTGCCTCAGT--GCTGGTCTGCTCCCCTGAAA
TGCATTAGCGAG-CTTATA-CTGAGCTTCCG-TCTATTGGTGTGATAATTATCTACGCCG
TGGATTTGGA--CTC-GTGCTTGCTTCTAACCGTCTGCAAGGACAATTTACTT-GACCAA
TTT-GACCT---------------------------------------------------
------------------------------------------------------------
------------------------------------------------------------
------------------------------------------------------------
------------------------------------------------------------
------------------------------------------------------------
------------------------------------------------------------
------------------------------------------------------------
------------------------------------------------------------
------------------------------------------------------------
------------------------------------------------------------
------------------------------------------------------------
------------------------------------------------------------
------------------------------------------------------------
------------------------------------------------------------
------------------------------------------------------------
------------------------------------------------------------
------------------------------------------------------------
------------------------------------------------------------
------------------------------------------------------------
------------------------------------------------------------
------------------------------------------------------------
------------------------------------------------------------
-----------------------
>IHIB618_Candolleomyces_aberdarensis
CATTAACGAATATCT-ATGGCGTTGGTTGTAGCTGGCTCCT-AGGAGCATTT--GTGCAC
ACCCGTCATTT----ATATCATCTTTCCACCTGTGAACTATGTGTAGGTCTGGATACCTC
TCGCTTTGGCAACAAGGCGGAT-GCAAGGATTGCTGTGTCGAAA-GG-CCAGCTCTCTTT
GAATTTCCAGGTC-TATGTTTTTT--ACACACTCCATTTGAATGATGTAGAATGTAGTC-
----AATGGGCTTTC-AAGCCTATAAAAAACT--ATACAACTTTCAGCAACGGATCTCTT
GGCTCTCGCATCGATGAAGAACGCAGCGAAATGCGATAAGTAATGTGAATTG-CAGAATT
CAGTGAATCATCGAATCTTTGAACGCACCTTGCGCTCCTTGGTATT-CCGAGGAGCATGC
CTGTTTGAGTGTCATTAAATTCTCAACC-TCACCTGTTTTGTAATGA-GACAGGT-GAAG
GCTTGGAT-GTGGGGG--TTT-TGCAGGCTGCCTCAGT--GCTGGTCTGCTCCTCTGAAA
TGCATTAGCGAG-CTTATA-CTGAGCTTCCG-TCTATTGGTGTGATAATTATCTACGCCG
TGGATTTGGA--CTC-GTGCTTGCTTCTAACTGTCTGCAAGGACAATTTACTT-GACCAA
TTT-GACCTTAGTAACTGCGAGTGAAGCGGGAAAAGCTCAAATTTAAAATCTGGTAGC-C
TTTGGTTATCCGAGTTGTAATCTAGAGAAGTGTTACCCGCGTCGGACCGTGTATAAGTCT
CCTGGAATGGAGCGTCATAGAGGGTGAGAATCCCGTCTTTGACACGGACTCCCGAGGCTT
TGTGGTATGCTCTCAAAGAGTCGAGTTGTTTGGGAATGCAGCTCAAAATGGGTGGTAAAT
TCCATCTAAAGCTAAATATTGGCGAGAGACCGATAGCGAACAAGTACCGTGAGGGAAAGA
TGAAAA-GAACTTTGGAAAGAGAGTTAAACAGTACGTGAAATTGCTGAAAGGGAAACGCT
TGAAGTCAGTCGCGTTGGCCGGGAATCAGCCTTGCTTTT-GCTTGGTGTACTTTCTGGTT
GA-CGGGCCAGCATCAGTTTTGACCGGTGGAAAAAGTTCAGGGGAATGTGGCATCTTCGG
GTGTGTTATAGCCCTTGTTCGTATACATCGGTTGGGACTGAGGAACTCAGCACGCCGCAA
GGCC-GGGTCTTTGACCACGTTCGTGCTTAGGATGCTGGCATAATGGCTTTAATCGACCC
GTCTTGAAACACGGACCAAGGAGTCTAACATGCCTGCGAGTGTTTGGG-TGGAAAACCCG
AGCGCGTAATGAAAGTGAAAGTTGAGATCCTTGTCATGGGGAGCATCGACGCCCGGACCA
GACGTTTTCTGACGGCCCTGCGGTAGAGCATGTATGTTGGGACCCGAAAGATGGTGAACT
ATGCCTGAATAGGGTGAAGCCAGAGGAAACTCTGGTGGAGGCTCGTAGCGATTCTGACGT
GCAAATCGATCGTCAAATTT-GGGTATAGGGGCGAAAGACTAATCGAAC-----------
------------------------------------------------------------
------------------------------------------------------------
------------------------------------------------------------
------------------------------------------------------------
------------------------------------------------------------
------------------------------------------------------------
------------------------------------------------------------
------------------------------------------------------------
-----------------------
>LO21_04_Candolleomyces_typhae
CATTAACGAATATCT-ATGGCGTTGGTTGTAGCTGGCTTCT-AGGAGCATT---GTGCAC
GCCCGTCATTC----ATATCACCTTTCCACCTGTGAACTATTTGTAGATCTGGATCCCTC
TCGCTTTGCTCGCATGGCGGAT-GCAAGGATTGCTGTGCCTCTAAAAGCCAGCTCTCTTT
GAATTTCCAGGTC-TATGTCTTTTT-ACACACCCCAGT-GCATAACGCAGAATGTATCA-
----AATGGGCCGTA-AGGCCTATAAA-CACT--ATACAACTTTCAGCAACGGATCTCTT
GGCTCTCGCATCGATGAAGAACGCAGCGAAATGCGATAAGTAATGTGAATTG-CAGAATT
CAGTGAATCATCGAATCTTTGAACGCACCTTGCGCTCCTTGGTATT-CCGAGGAGCATGC
CTGTTTGAGTATCATTAAATTCTCAACC-TCACCCGCTTTGTAATGAAGACAGGTGTAAG
GCTTGGAT-ATGGGGG--TCT-TGCATGCTGCCTTGGT--GCTGGCTTGCTCTCCTGAAA
TACATTAGCGGG-CTTATA-CTGAGCT-CCG-TATCCCGGCGTGATAATTATCTATGCTG
TGGATT-GGA--CTC-GTGCTTGCTTCTAACCGTCCGATAGGACAACATACTT-GACCAA
TTT-GATCTTAGTAACTGCGAGTGAAGCGGGAAAAGCTCAAATTTTAAATCTGGTGGT-C
TCTGGCCATCCGAGTTGTAATCTAGAGAAGTGTTACCCGCGTCGGACCGTGTATAAGTCT
CCTGGAATGGAGCGTCATAGAGGGTGAGAATCCCGTCTTTGACATGGACTACCGAGGCTT
TGTGGTATGCTCTCAAAGAGTCGAGTTGTTTGGGAATGCAGCTCAAAATGGGTGGTAAAT
TCCATCTAAAGCTAAATATTGGCGAGAGACCGATAGCGAACAAGTACCGTGAGGGAAAGA
TGAAAA-GAACTTTGGAAAGAGAGTTAAACAGTACGTGAAATTGCTGAAAGGGAAACGCT
TGAAGTCAGTCGCGTTGGCCGGGAATCAGCCTTGCTTTT-GCTTGGTGTACTTTCTGGTT
GA-CGGGCCAGCATCAGTTTTGACCGGTGGAAAAAGTTCAGAGGAATGTGGCATCTTCGG
GTGTGTTATAGCCTCTGTTCGTATGCATCGGTTGGGACTGAGGAACTCAGCACGCCGCAA
GGCC-GGGTCTTTGACCACGTTCGTGCTTAGGATGCTGGCATAATGGCTTTAATCGACCC
GTCTTGAAACACGGACCAAGGAGTCTAACATGCCTGCGAGTGTTTGGG-TGGAAAACCCG
AGCGCGTAATGAAAGTGAAAGTTGAGATCCTTGTCATGGGGAGCATCGACGCCCGGACCT
GACGTTTTCTGACGGCCCTGCGGTAGAGCATGTATGTTGGGACCCGAAAGATGGTGAACT
ATGCCTGAATAGGGTGAAGCCAGAGGAAACTCTGGTGGAGGCTCGTAGCGATTCTGACGT
GCAAATCGATCGTCAAATTT-GGGTATAGGGGCGAAAGACTAATCGAACTCATTGCTGGC
GGTACTGGTGAATTCGAAGCCGGTATTTCCAAGGATGGTCAAACTCGTGAACACGCTTTG
CTTGCCTTCACCCTCGGTGTCCGTCAGCTCATCGTCGCCGTTAACAAGATGGATACCACC
AAGGTTCGT------TTGATATGACTTTTCACGTTGTGTAGGCTTTGGTTTTGATAYCTG
TTTGCAGTGGTCCGAAGATCGTTTCAATGAAATTATCAAGGAGACCTCGAACTTCATCAA
GAAGGTCGGTTACAACCCCAAGGCTGTTGCCTTCGTGCCCATCTCCGGCTGGCACGGTGA
TAACATGTTGGAGGAGTCAAAGAAGTAAGTCTTGATCCTTAAT-RGAG-----GACCGCT
GATCTGATCTTTTGTATAGCATGCCATGGTACAAGGGCTGGACTCGTGAGACCAAGGCTG
GTCCCGTCAAGGGCAAGACTCTCCTCGATGCCATTGATGCCATCGAGCCCCCCGTTCGTC
CTTCCGACAAGCCCCTCCGTCTC
>Smith66720_Psathyrella_thujina
CATTAACGAATATCT-ATGGTGTTGGTTGTAGCTGGCTTCT-CGGAGCAT----GTGCAC
GCCCACCATTT-------TTATCTTTCCACCTGTGCACTTAATGTAGATCTGGATAACTC
TCGCTTTACACA---AGCGGAT-GCAAGGATTGCTGCCGTCGCAAGGCCCGGCTCTCTTT
GAATTTCCAGGTC-TATGTACTTT--ACACACCCCAATTGTATAATGCAGAATGTAGTC-
----AATGGGGCTTATAACCCTATAAAACGAA--ATACAACTTTTAGCAACGGATCTCTT
GGCTCTCGCATCGATGAAGAACGCAGCGAAATGCGATAAGTAATGTGAATTG-CAGAATT
CAGTGAATCATCGAATCTTTGAACGCACCTTGCGCTCCTTGGTATT-CCGAGGAGCATGC
CTGTTTGAGTGTCATTAAATTCTCAACC-TCACCAGTTTTGTAACGAGACT--GTGTGAA
G-TTGGAT-GTGGGGG--TTTGTGCAGGCTGCCTCGGT--GC-GGTCTGCTCCCCTGAAA
TGCATTAGCGAG-TTCAAA-CTGGGCT-CCG-TCTATTGGTGTGATAATTATCTACGCCG
TGGATT-GGG--CTT-AGACTTGCTTCTAACCGTCCGCAAGGACAATCT-TTT-GAC-AA
TTT-GACCTTAGTAACTGCGAGTGAAGCGGGAAAAGCTCAAATTTAAAATCTGGTGGT-C
TTCGGCCATCCGAGTTGTAATCTAGAGAAGTGTTACCCGCGTCGGACCGTGTACAAGTCT
CCTGGAATGGAGCGTCATAGAGGGTGAGAATCCCGTCTTTGACACGGACTACCGAGGCTT
TGTGGTGCGCTCTCAAAGAGTCGAGTTGTTTGGGAATGCAGCTCAAAATGGGTGGTAAAT
TCCATCTAAAGCTAAATATTGGCGAGAGACCGATAGCGAACAAGTACCGTGAGGGAAAGA
TGAAAA-GAACTTTGGAAAGAGAGTTAAACAGTACGTGAAATTGCTAAAAGGGAAACGCT
TGAAGTCAGTCGCGTTGGCCGGAAATCAGCCTTGCTTTT-GCGGGGTGTACTTTCTGGTT
GA-CGGGCCAGCATCAGTTTTGACCGGTGGAAAAAGTCTAGGGGAATGTGGCATCTTCGG
ATGTGTTATAGCCCTTGGTCGTATACATCGGTTGGGACTGAGGAACTCAGCACGCCGCAA
GGCC-GGGTCTTTGACCACGTTCGTGCTTAGGATGCTGGCATAATGGCTTTAATCGACCC
GTCTTGAAACACGGACCAAGGAGTCTAACATGCCTGCGAGTGTTTGGG-TGGAAAACCCG
GACGCGTAATGAAAGTGAAAGTTGAGATCCCTGTCATGGGGAGCATCGACGCCCGGACCA
GAAGTTTTCTGACGGCCCTGCGGTAGAGCATGTATGTTGGGACCCGAAAGATGGTGAACT
ATGCCTGAATAGGGTGAAGCCAGAGGAAACTCTGGTGGAGGCTCGTAGCGATTCTGACGT
GCAAATCGATCGTCAAATTT-GGGTATAGGGGCGAAAGACTAATCGAAC-----------
------------------------------------------------------------
------------------------------------------------------------
------------------------------------------------------------
------------------------------------------------------------
------------------------------------------------------------
------------------------------------------------------------
------------------------------------------------------------
------------------------------------------------------------
-----------------------
